# Supplementary material for: Microevolution of Candida albicans in Macrophages Restores Filamentation in a Nonfilamentous Mutant
Source: PLoS Genet. 2014 Dec 4;10(12):e1004824. doi: 10.1371/journal.pgen.1004824 (PMC4256171; doi:10.1371/journal.pgen.1004824)
Supplement: S2 Table — Excel data sheets contain data for differentially expressed genes in the cph1Δ/efg1Δ and the Evo strains during incubation under filament-inducing condition (DMEM+10% FBS at 37°C and 5% CO2 on a plastic surface) identified by RNA-Seq analysis (log2 RPKM data and raw read counts for all annotated transcripts and novel transcripts identified by Bruno et al. [37]). (XLS) [file pgen.1004824.s007.xls]

## Sheet: Description
RNA-Seq Data of the cph1Δ/efg1Δ mutant and the Evo strain
Data
condition:	0 min (4 h log phase in YPD at 30°C and 180 rpm) vs. 75 min (DMEM + 10% FBS at 37°C and 5% CO2)
system:	4x illumina HiSeq 2000 (paired end), GATC Biotech AG
mapping:	using Tophat v2.0.6 against C.albicans genome (version_A21_s02-m03-r03_chromosomes)
software packages for differential expression analysis:				DeSeq, EdgeR; p-value cutoff: 0.01
NOVEL-Ca21chrX-XYZ:	novel transcriptionally active regions identified by Bruno et al.
datasheets (DS)
datasheet 1:	genes 2-fold upregulated (p<0.01; RPKM>1 in filament-inducing condition) in Evo, cph1Δ/efg1Δ and in both strains under filament-inducing condition (DMEM + 10% FBS at 37°C and 5% CO2) compared to control condition (4 h log phase in YPD at 30°C and 180 rpm)
datasheet 2:	genes 2-fold downregulated (p<0.01, RPKM>1 in control condition condition) in Evo, cph1Δ/efg1Δ and in both strains under filament-inducing condition (DMEM + 10% FBS at 37°C and 5% CO2) compared to control condition (4 h log phase in YPD at 30°C and 180 rpm)
datasheet 3:	genes (coding and noncoding) differentially expressed in cph1Δ/efg1Δ cells under filament-inducing condition (DMEM + 10% FBS at 37°C and 5% CO2) compared to control condition (4 h log phase in YPD at 30°C and 180 rpm), transcripts highlighted in blue and green are specific up- and downregulated, respectively, in the cph1Δ/efg1Δ strain
datasheet 4:	genes (coding and noncoding) differentially expressed in Evo cells under filament-inducing condition (DMEM + 10% FBS at 37°C and 5% CO2) compared to control condition (4 h log phase in YPD at 30°C and 180 rpm), transcripts highlighted in blue and green are specific up- and downregulated, respectively, in the Evo strain
datasheet 5:	genes differentially expressed (p<0.01) between Evo cells and cph1Δ/efg1Δ cells under filament-inducing condition (DMEM + 10% FBS at 37°C and 5% CO2)
datasheet 6:	genes differentially expressed (p<0.01) between Evo cells and cph1Δ/efg1Δ cells under control condition (4 h log phase in YPD at 30°C and 180 rpm)
datasheet 7:	transcription factor genes significantly differentially expressed under filament-inducing condition compared to control condition
datasheet 8:	Nrg1 binding sites in promoter regions of genes 2-fold upregulated solely in the Evo strain under filament-inducing condition identified by Sitar
datasheet 9:	overview about read number and results of the mapping with Tophat
datasheet 10:	RPKM values normalized with gene length and library size
datasheet 11:	raw read counts for each transcript
abbreviations:	FC = fold change
	FIC = filament-inducing condition
Reference
Bruno, V.M., Wang, Z., Marjani, S.L., Euskirchen, G.M., Martin, J., Sherlock, G., and Snyder, M. (2010). Comprehensive annotation of the transcriptome
of the human fungal pathogen Candida albicans using RNA-seq. Genome Res. 20, 1451–1458.

## Sheet: DS 1
UP	log2FC cph1Δ/efg1Δ	mean RPKM (FIC) cph1Δ/efg1Δ	log2FC Evo	mean RPKM (FIC) Evo	log2FC Evo vs cph1Δ/efg1Δ	Gene	Description
Evo
orf19.1816			6.60428	520.412		ALS3	ALS family cell wall adhesin; role in epithelial adhesion, endothelial invasiveness; allelic variation in adhesiveness; immunoprotective in mice; promotes biofilm formation by binding to SspB adhesin of S. gordonii; fluconazole-repressed
orf19.4936.1			5.81278	725.665			Putative adhesin-like protein
orf19.701			4.95376	2.64495		CFL11	Protein similar to ferric reductase Fre10p; flucytosine repressed; possibly adherence-induced; possibly an essential gene, disruptants not obtained by UAU1 method
orf19.7094			4.75438	69.1132		HGT12	Glucose, fructose, mannose transporter; major facilitator superfamily; role in macrophage-induced hyphal growth; detected at germ tube plasma membrane by mass spectrometry; Snf3p-induced; 12 probable transmembrane segments
NOVEL-Ca21chrR-064			4.60671	4.07536			NOVEL-Ca21chrR-064
orf19.5520			4.27589	2.39723		ASG7	Predicted ORF in Assemblies 19, 20 and 21; specific to a-cells; transcription is induced in response to alpha pheromone in SpiderM medium; member of conserved Mcm1p regulon
tP(UGG)2			4.1542	8.33397		tP(UGG)2	tRNA-Pro, predicted by tRNAscan-SE; UGG anticodon
orf19.7561			4.09928	16.2514		EED1	Regulator of RNA polymerase II; required for filamentous growth and epithelial cell escape, dissemination in RHE model; induced by fluconazole, high cell density; Efg1p/hyphally regulated; role in adhesion and hyphal growth on solid surface
NOVEL-Ca21chr1-058			3.92699	2.29164			NOVEL-Ca21chr1-058
orf19.2061			3.76705	8.07134			Protein not essential for viability
orf19.1724			3.73374	1.88306			Protein of unknown function; induced by nitric oxide independent of Yhb1p
NOVEL-Ca21chr3-016			3.71817	6.18415			NOVEL-Ca21chr3-016
orf19.2431			3.71239	14.7599			Dubious open reading frame, not conserved in Candida species; transcription is induced in response to alpha pheromone in SpiderM medium; mRNA binds She3p
orf19.935			3.52354	2.35794		AGA1	Protein with some similarity to agglutinin subunit; expression is regulated upon white-opaque switching
NOVEL-Ca21chr1-055			3.45651	3.02779			NOVEL-Ca21chr1-055
orf19.4335			3.27368	2.66287		TNA1	Putative nicotinic acid transporter; fungal-specific (no human or murine homolog); detected at germ tube plasma membrane by mass spectrometry; transcriptionally induced upon phagocytosis by macrophage
NOVEL-Ca21chr6-044			2.9783	2.01824			NOVEL-Ca21chr6-044
orf19.7434			2.81565	8.02386		GLG2	Putative self-glucosylating initiator of glycogen synthesis; expression is regulated upon white-opaque switching; hyphal-induced
orf19.6484			2.75407	2.8787			Ortholog of C. parapsilosis CDC317 : CPAR2_808370, Candida dubliniensis CD36 : CD36_72070, Candida orthopsilosis Co 90-125 : CORT0C00800 and Candida albicans WO-1 : CAWG_05577
orf19.2701			2.73376	11.6943			Predicted ORF in Assemblies 19, 20 and 21; greater mRNA abundance observed in a cyr1 or ras1 homozygous null mutant than in wild type
tL(AAG)1			2.70816	5.31841		tL(AAG)1	tRNA-Leu, predicted by tRNAscan-SE; AAG anticodon; has atypical G at position 32
orf19.4568			2.60501	1.31469		ZCF25	Putative transcription factor with zinc cluster DNA-binding motif
orf19.6713			2.44944	8.0889			Has domain(s) with predicted nucleic acid binding, zinc ion binding activity and intracellular localization
orf19.1227			2.40222	1.51628		ZCF4	Putative transcription factor with zinc cluster DNA-binding motif
orf19.3668			2.38428	51.4175		HGT2	Putative glucose transporter of the major facilitator superfamily; the C. albicans glucose transporter family comprises 20 members; 12 probable membrane-spanning segments; expressed in rich medium with 2% glucose
orf19.3924			2.37814	9.5255			Ortholog of Candida albicans WO-1 : CAWG_04810
orf19.1822			2.29633	21.3968		UME6	Zinc cluster DNA-binding transcription factor required for wild-type hyphal extension, virulence, adherence to plastic; filament induced; regulated by Nrg1p, Tup1p, Rfg1p, alkaline conditions; expression promotes highly filamentous biofilms
NOVEL-Ca21chr7-006			2.22154	54.3899			NOVEL-Ca21chr7-006
orf19.7504	0.91506	75.9663	2.14883	150.261			Predicted ORF in Assemblies 19, 20 and 21; Plc1p-regulated; induced in core caspofungin response
orf19.4884			2.10987	1.21444		WOR1	Transcriptional regulator (master switch) of white-opaque phenotypic switching; required to establish and maintain the opaque state; opaque-specific, nuclear; regulates its own expression; suggested role in regulation of adhesion factors
orf19.7053			2.03631	18.4529		GAC1	Putative regulatory subunit of serine/threonine phosphoprotein phosphatase 1; fluconazole-induced; biofilm-induced; caspofungin repressed; transcriptionally activated by Mnl1p under weak acid stress; regulated by Nrg1p, Tup1p
orf19.2946			2.00367	1.92162		HNM4	Putative choline permease; fungal-specific (no human or murine homolog)
orf19.3219			1.99473	83.0728			Ortholog(s) have role in proton transport
NOVEL-Ca21chr7-031			1.97204	10.6837			NOVEL-Ca21chr7-031
orf19.2552			1.93144	4.63308			Protein similar to S. cerevisiae Pmr1p; amphotericin B induced; previously merged with orf19.2553; unmerged from orf19.2553 in a revision of Assembly 21
snR52			1.87362	18.3864		SNR52	Putative ortholog of S. cerevisiae C/D snoRNA with role in 2'-O-methylation of 5S rRNA; gene transcribed by RNA Pol III
orf19.4655			1.8604	9.93804		OPT6	Putative oligopeptide transporter; fungal-specific (no human or murine homolog); expression of OPT6, OPT7, or OPT8 does not suppress defect of mutant lacking Opt1p, Opt2p, and Opt3p; alleles are nonidentical
orf19.3708	0.986434	12.4674	1.78535	22.8492		SAP2	Major secreted aspartyl proteinase, involved in utilization of protein as nitrogen source; assessment of virulence role complicated by URA3 effects; immunoprotective; regulated by growth, albumin, drugs, white cell-type; biofilm-induced
orf19.1960	0.936803	59.2029	1.76577	52.5548		CLN3	G1 cyclin; depletion abolishes budding and causes hyphal growth defects; farnesol regulated, upregulated in biofilm; functional in S. cerevisiae; possibly essential gene, disruptants not obtained by UAU1 method
orf19.1679			1.75824	1.3381			Ortholog of C. parapsilosis CDC317 : CPAR2_503570, Debaryomyces hansenii CBS767 : DEHA2D15378g, Candida dubliniensis CD36 : CD36_81550 and Pichia stipitis Pignal : PICST_29773
orf19.3672			1.75216	34.4168		GAL10	UDP-glucose 4-epimerase required for galactose utilization; mutant has cell wall defects and increased filamentation; fluconazole- and ketoconazole-induced; stationary phase enriched protein; late-stage biofilm-induced gene; GlcNAc-induced
orf19.5713	0.987744	14.6531	1.74969	11.7785		YMX6	Putative NADH dehydrogenase; macrophage-downregulated gene; induced by nitric oxide
orf19.2460			1.72057	3.12491			Predicted ORF in Assemblies 19, 20 and 21; exogenously expressed protein is a substrate for Kex2p processing in vitro; transcription is repressed in response to alpha pheromone in SpiderM medium
orf19.1656			1.69413	16.5461			Hap43p-repressed gene
orf19.7380	0.731253	5.54139	1.66164	7.54297			Has domain(s) with predicted nucleic acid binding, nucleotide binding activity
orf19.936			1.65699	2.1052			Ortholog of C. parapsilosis CDC317 : CPAR2_303990, Candida tenuis NRRL Y-1498 : CANTEDRAFT_107934, Candida dubliniensis CD36 : CD36_50530 and Pichia stipitis Pignal : PICST_63283
orf19.6556			1.63425	61.5563			Late-stage biofilm-induced gene
orf19.3670			1.62618	59.8162		GAL1	Galactokinase; transcription regulated by galactose, Mig1p, Tup1p, Hap43p; virulenct in mice; farnesol- and hypoxia-downregulated in biofilm; fluconazole- and ketoconazole-induced; stationary phase enriched protein; GlcNAc-induced protein
orf19.1539			1.62339	1.41823			Predicted ORF in Assemblies 19, 20 and 21; highly induced upon biofilm formation
orf19.5536			1.61112	1.31182			Has domain(s) with predicted carbon-nitrogen ligase activity, with glutamine as amido-N-donor, hydrolase activity, acting on carbon-nitrogen (but not peptide) bonds, in linear amides activity
orf19.5542			1.58981	1.91407		SAP6	Secreted aspartyl protease; expressed during hyphal growth, oral carriage, infection; sap4 sap5 sap6 triple mutant is defective in protein utilization as N source; assessment of virulence role complicated by URA3 effects; N-glycosylated
orf19.4590			1.54511	17.4361		RFX2	Transcriptional repressor; regulator of filamentation, response to DNA damage, adhesion, virulence in murine mucosal, systemic infections; RFX domain; regulated by Nrg1p, UV-induced; partially complements S. cerevisiae rfx1 mutant defects
orf19.251			1.54208	112.548			ThiJ/PfpI protein; binds human immunoglobulin E; 2 N-glycosylation motifs; alkaline, fluconazole, Hog1p-downregulated; induced in core stress response or by oxidative stress (via Cap1p); induced by hypoxia, Hap43p; stationary-phase enriched
orf19.5585			1.53164	4.16083		SAP5	Secreted aspartyl proteinase; sap4 sap5 sap6 triple mutant is defective in utilization of protein as N source; assessment of virulence role complicated by URA3 effects; expressed during infection; mRNA is localized to hyphal tip via She3p
NOVEL-Ca21chr6-007	0.652151	30.9164	1.51145	32.3901			NOVEL-Ca21chr6-007
orf19.2247			1.50765	11.4258			Ortholog of C. parapsilosis CDC317 : CPAR2_406700, Candida tenuis NRRL Y-1498 : CANTEDRAFT_127772, Candida dubliniensis CD36 : CD36_21220 and Candida orthopsilosis Co 90-125 : CORT0C06120
orf19.2685	0.944267	191.754	1.49712	348.119		PGA54	Putative GPI-anchored protein; hyphal induced; Hog1p-downregulated; induced in a cyr1 or efg1 homozygous null mutant; shows colony morphology-related gene regulation by Ssn6p; upregulated in an RHE model; mRNA binds to She3p
NOVEL-Ca21chr5-010			1.48581	3.98164			NOVEL-Ca21chr5-010
orf19.1641			1.45046	2.10427			Ortholog(s) have cytosol, nucleus localization
orf19.3460			1.44187	32.1658			Putative protein of unknown function; mRNA binds to She3p; transcription is regulated upon yeast-hyphal switch; induced in oralpharyngeal candidasis
orf19.2529	0.978437	89.7124	1.42702	92.2964			Predicted ORF in Assemblies 19, 20 and 21; shares similarity with human Pig-H, which is involved in glycosylphosphatidylinositol assembly
NOVEL-Ca21chrR-053			1.41578	6.30718			NOVEL-Ca21chrR-053
orf19.3461	0.809588	50.4032	1.41056	87.4323			Predicted ORF in Assemblies 19, 20 and 21; oxidative stress-induced via Cap1p; transcription is induced in response to alpha pheromone in SpiderM medium
orf19.6083			1.40923	23.4898			Has domain(s) with predicted nucleic acid binding, nucleotide binding activity
orf19.6606			1.39827	13.54			Ortholog of C. parapsilosis CDC317 : CPAR2_201040, Candida tenuis NRRL Y-1498 : CANTEDRAFT_112677, Debaryomyces hansenii CBS767 : DEHA2E02420g and Pichia stipitis Pignal : PICST_37559
orf19.3171			1.39784	870.528		ACH1	Acetyl-coA hydrolase; acetate utilization; nonessential; soluble protein in hyphae; antigenic in human; induced on polystyrene adherence; farnesol-, ketoconazole-induced; no human or murine homolog; stationary phase-enriched protein
orf19.1233	0.905648	242.515	1.3974	268.052		ADE4	Putative phosphoribosylpyrophosphate amidotransferase; flucytosine induced
orf19.742			1.38074	3.5486		ALD6	Putative aldehyde dehydrogenase; stationary phase enriched protein; expression regulated upon white-opaque switch; transcription is upregulated in both intermediate and mature biofilms
NOVEL-Ca21chr1-085			1.36638	10.9371			NOVEL-Ca21chr1-085
NOVEL-Ca21chr2-073	0.991855	4.38945	1.36139	5.63259			NOVEL-Ca21chr2-073
NOVEL-Ca21chr2-027			1.35429	1.92813			NOVEL-Ca21chr2-027
orf19.2952	0.771806	53.6426	1.35277	50.8134		EXG2	GPI-anchored cell wall protein, similar to S. cerevisiae exo-1,3-beta-glucosidase Exg2p; predicted Kex2p substrate; induced during cell wall regeneration; possibly an essential gene, disruptants not obtained by UAU1 method; Hap43p-repressed
orf19.215			1.35238	53.017			Ortholog(s) have role in establishment or maintenance of actin cytoskeleton polarity, fungal-type cell wall organization, regulation of cell growth and TORC2 complex, cytoplasm localization
orf19.5843			1.34894	155.339		SRR1	Response regulator of a two-component system involved in stress response; late-stage biofilm-induced ; Plc1p-regulated; greater mRNA abundance observed in a cyr1 homozygous null mutant than in wild type
orf19.7484	0.987351	303.571	1.34584	275.539		ADE1	Phosphoribosylaminoimadazole succinocarboxamide synthetase, enzyme of adenine biosynthesis; not induced in GCN response, unlike the S. cerevisiae ortholog; fungal-specific (no human or murine homolog); levels decrease in stationary phase
orf19.5282			1.34472	138.045			Hap43p-repressed gene; mRNA binds to She3p; decreased expression in hyphae compared to yeast-form cells; regulated by Efg1p and Efh1p; intron in 5'-UTR; transcriptionally activated by Mnl1p under weak acid stress
orf19.2513			1.34111	1.99806			Ortholog of C. parapsilosis CDC317 : CPAR2_103060, Candida tenuis NRRL Y-1498 : CANTEDRAFT_127339, Debaryomyces hansenii CBS767 : DEHA2G01936g and Candida dubliniensis CD36 : CD36_81010
orf19.4118	0.871783	252.492	1.32827	311.437		CNT	CNT family H(+)/nucleoside symporter; transports adenosine, uridine, inosine, guanosine, tubercidin; variant alleles encode high/low-affinity isoforms; S or G at residue 328 affects specificity; late-stage biofilm-induced
orf19.2942			1.32432	261.807		DIP5	Putative dicarboxylic amino acid permease; mutation confers hypersensitivity to toxic ergosterol analog; transcriptionally induced upon phagocytosis by macrophage; Gcn4p-regulated; upregulated by Rim101p at pH 8
orf19.1080			1.31473	3.74201			Ortholog of C. parapsilosis CDC317 : CPAR2_600390, Candida dubliniensis CD36 : CD36_64900, Pichia stipitis Pignal : PICST_30726 and Candida guilliermondii ATCC 6260 : PGUG_04023
orf19.2735			1.29786	32.56		SEN2	Putative tRNA splicing endonuclease subunit; Hap43p-induced; mutation confers hypersensitivity to toxic ergosterol analog, and to amphotericin B; has intron in 5'-UTR
orf19.792			1.29678	5508			Ortholog(s) have protein serine/threonine kinase activity, protein serine/threonine/tyrosine kinase activity
orf19.1490.1			1.28643	13.25			Predicted ORF in retrotransposon Tca16 with similarity to the Gag-Pol region of retrotransposons; added to Assembly 21 based on comparative genome analysis; overlaps orf19.1490.2, which is annotated as blocked reading frame
orf19.2706			1.28237	483.29		CRH11	GPI-anchored cell wall transglycosylase, putative ortholog of S. cerevisiae Crh1p; predicted glycosyl hydrolase domain; similar to Csf4p and to antigenic A. fumigatus Aspf9; predicted Kex2p substrate; caspofungin-induced
orf19.723	0.675412	35.9839	1.27312	50.2		BCR1	C2H2 zinc finger transcription factor; master regulator of biofilm formation; mutation affects filamentous growth, adherence; regulates cell-surface-associated genes; filament induced; Tup1p-, Tec1p-, Mnl1p-regulated; mRNA binds to She3p
orf19.4222	0.895478	4.3048	1.2667	60125		SST2	Predicted regulator of G-protein signaling in mating pathway; null mutation causes alpha-factor hypersensitivity and mating defect (in an opaque MTLa/MTLa background); transcription induced by alpha factor; planktonic growth-induced
orf19.7320			1.26147	1582		LIP7	Probable lipase, part of a gene family whose members are differentially expressed during infection; lacks a signal sequence for secretion, unlike other family members; may have a role in nutrition or in creating an acidic microenvironment
NOVEL-Ca21chr1-038			1.25427	13.86			NOVEL-Ca21chr1-038
orf19.1224			1.24993	231036		FRP3	Putative ammonium transporter; upregulated in the presence of human neutrophils; fluconazole-downregulated; repressed by nitric oxide
orf19.1666	0.731688	71.576	1.24431	99561			Ortholog of Dig2, a MAP kinase-responsive inhibitor of Ste12; regulates mating-specific genes and invasive growth in S. cerevisiae; induced by alpha pheromone in SpiderM medium
orf19.1409.2			1.24395	126650			Protein of unknown function; Spider biofilm induced
orf19.3331			1.23788	158825		ABC1	Putative ubiquinol-cytochrome-c reductase; induced upon adherence to polystyrene; biofilm-induced
orf19.4383	0.965224	5.97316	1.2289	8933			Ortholog(s) have DNA 5'-adenosine monophosphate hydrolase activity, role in response to DNA damage stimulus and cytosol, nucleus localization
orf19.2346	0.963609	32.1234	1.22841	29206			Putative protein of unknown function, transcription is positively regulated by Tbf1p
orf19.1690			1.22313	1178.84		TOS1	Protein similar to alpha agglutinin anchor subunit; secreted; exogenously expressed protein is a substrate for Kex2p processing in vitro; fluconazole-induced; induced by alpha pheromone in SpiderM medium; Hap43p-induced
NOVEL-Ca21chr1-114			1.22038	4.5			NOVEL-Ca21chr1-114
orf19.4251			1.21899	4.24		ZCF22	Predicted zinc-finger protein
orf19.2445			1.2177	2271			Putative dicarboxylic amino acid permease; fungal-specific (no human or murine homolog); transcription is induced in response to alpha pheromone in SpiderM medium
orf19.6350			1.21611	3.9414			Ortholog of Candida dubliniensis CD36 : CD36_11890 and Candida albicans WO-1 : CAWG_00170
orf19.5498			1.21585	1.07453		EFH1	Transcriptional activator; homodimer; minor role in transcriptional regulation vs Efg1p; regulates filamentous growth, phenotypic switching; EFG1 and EFH1 genetically interact; expression interferes with mouse intestinal tract colonization
orf19.6871	0.953321	23.4826	1.21381	27.4252			Hap43p-induced gene
orf19.2274	0.645598	14.446	1.21375	21.5327			Ortholog of Candida dubliniensis CD36 : CD36_21450, Candida tropicalis MYA-3404 : CTRG_01739 and Candida albicans WO-1 : CAWG_05814
orf19.4082			1.20059	11.5339		DDR48	Immunogenic stress-associated protein; regulated by filamentous growth pathways; induced by benomyl, caspofungin, ketoconazole or in azole-resistant strain; Hog1p, farnesol, alkaline downregulated; stationary phase enriched; biofilm-induced
orf19.7472			1.19506	4.0695		IFF4	Adhesin-like cell surface protein; putative GPI-anchor; null mutant germ tubes show decreased adhesion to plastic substrate; not essential for viability; Hap43p-repressed gene
orf19.2168			1.19009	2.02968			Late-stage biofilm-induced gene
orf19.1723	0.84657	78.6039	1.18691	79.8291			Ortholog(s) have role in response to purine-containing compound and cytoplasm, nucleus localization
orf19.6116	0.992387	24.1424	1.18469	37.1057		GLK4	Putative glucokinase; decreased expression in hyphae compared to yeast-form cells
orf19.2515			1.18246	2.15063			Has domain(s) with predicted zinc ion binding activity
orf19.2452	0.968883	235.432	1.18074	303.1			Transcriptionally regulated by iron; expression greater in high iron; downregulated in core caspofungin response; ketoconazole-repressed; shows colony morphology-related gene regulation by Ssn6p; possibly subject to Kex2p processing
orf19.857	0.82966	7.57848	1.1786	11.3969		FMO2	Predicted ORF in Assemblies 19, 20 and 21; expression regulated during planktonic growth
orf19.5338	0.791502	589.679	1.17763	854.359		GAL4	Transcription factor with zinc cluster DNA-binding motif involved in control of glycolysis; ortholog of S. cerevisiae Gal4p, but not involved in the regulation of galactose utilization genes; caspofungin repressed
NOVEL-Ca21chrR-032			1.17527	7.72266			NOVEL-Ca21chrR-032
orf19.5110	0.906099	66.4881	1.16211	64.8035		OPY2	Predicted transmembrane protein with a role in cell wall biogenesis; required for Cek1p phosphorylation
orf19.753	0.92534	6.78454	1.1617	11.9363			Ortholog(s) have alpha-1,3-mannosyltransferase activity and role in protein O-linked glycosylation
orf19.1860	0.901161	985.887	1.15942	1132.48		LSC2	Putative succinate-CoA ligase beta subunit; transcription regulated by Mig1p and Tup1p; transcriptionally regulated by iron; expression greater in high iron; filament; protein present in exponential and stationary growth phase yeast cells
orf19.3663	0.904111	105.992	1.15937	122.994		PHO91	Putative low-affinity phosphate transporter; fungal-specific (no human or murine homolog)
orf19.6322			1.15746	1326.97		ARD	D-arabitol dehydrogenase, NAD-dependent (ArDH); enzyme of D-arabitol and D-arabinose catabolism; D-arabitol is a marker for active infection in humans; has conserved YXXXK motif of short-chain alcohol-polyol-sugar dehydrogenases
orf19.6532			1.15335	8.23236			Ortholog(s) have FAD transmembrane transporter activity, role in FAD transport and mitochondrion localization
orf19.6514			1.14218	261.539		CUP9	Transcription factor; upregulated in clinical strains from HIV patients with oral candidiasis; yeast-hypha switch repressed; ketoconazole-induced; Plc1-regulated; colony morphology-related Ssn6 regulation; Spider, flow model biofilm induced
orf19.5784			1.13938	4.95084		AMO1	Putative peroxisomal copper amine oxidase
orf19.5677	0.948323	9.5615	1.13819	10.8925		DUR4	Putative urea permease; fungal-specific (no human or murine homolog); possibly an essential gene, disruptants not obtained by UAU1 method
orf19.171	0.664733	398.105	1.13744	477.016		DBP2	Putative DEAD-box family ATP-dependent RNA helicase; flucytosine induced; downregulated in core stress response
orf19.2945			1.13631	5.69686		PUT4	Putative proline permease; fungal-specific (no human or murine homolog); repressed during the mating process
orf19.1992			1.13478	16.5921		SIR2	Required for wild-type lifespan, asymmetric inheritance of oxidatively damaged proteins, rDNA silencing; regulates phenotypic switching in strain 3153A, not WO-1; partially functionally complements S. cerevisiae sir2 mutant mating defect
orf19.558	0.782018	55.7349	1.13089	53.1053		GUT1	Putative glycerol kinase; downregulated upon adherence to polystyrene; greater mRNA abundance observed in a cyr1 homozygous null mutant than in wild type
orf19.1783	0.838504	18.129	1.12804	20.1375		YOR1	Protein similar to S. cerevisiae Yor1p, which is a plasma membrane transporter of the ATP-binding cassette (ABC) family involved in resistance to aureobasidin A; transcription is specific to white cell type
orf19.5962			1.12778	12.1249		HGT4	Glucose and galactose sensor; fermentation, filamentation, virulence roles; in 20-member C. albicans glucose transporter family, extended C terminus; high-glucose repressed; induced in macrophage, repressed in biofilm
orf19.2170	0.607438	58.0773	1.12004	83.3691		PHM7	Putative transporter; fungal-specific (no human or murine homolog); Hog1p-downregulated; downregulated in response to 17-beta-estradiol, ethynyl estradiol; Hap43p-induced gene
orf19.1270			1.11738	5.3501		FRE3	Protein with similarity to ferric reductase Fre10p; possibly an essential gene, disruptants not obtained by UAU1 method
orf19.3809	0.748107	58.896	1.11241	63.9316		BAS1	Putative transcription factor with Myb-like DNA-binding motif; similar to S. cerevisiae Bas1p, which is a regulator of purine biosynthetic genes; null mutant exhibits adenine auxotrophy and abnormal colony morphology
orf19.3839			1.10259	14.2596		SAP10	Secreted aspartyl protease; roles in adhesion, virulence (RHE model), cell surface integrity; distinct specificity from Sap9p; at cell membrane and wall; GPI-anchored; N-glycosylated; expression greater in low iron; Tbf1p-activated
orf19.5031	0.893039	65.6182	1.10224	79.3421		SSK1	Response regulator of two-component system; role in oxidative stress response, cell wall biosynthesis, virulence, hyphal growth on solid media; expressed in hyphae and yeast-form cells; putative peroxisomal targeting sequence (PTS1)
orf19.85			1.09774	758.141		GPX2	Similar to glutathione peroxidase; expression greater in high iron; alkaline upregulated by Rim101p; transcriptionally induced by alpha factor or interaction with macrophage; regulated by Efg1p; caspofungin repressed
orf19.4706			1.09612	63.8055			Planktonic growth-induced gene; greater mRNA upregulated in a cyr1 or ras1 homozygous mutant than in wild type; fluconazole-induced; transcription induced by alpha pheromone in SpiderM medium and in oralpharyngeal candidasis
orf19.2199	0.915318	94.0499	1.09572	94.0913		PHO86	Putative endoplasmic reticulum protein; possibly adherence-induced
orf19.568	0.700401	143.388	1.09389	188.332		SPE2	Putative S-adenosylmethionine decarboxylase; Hap43p-induced gene; possibly adherence-induced
orf19.2496	0.676847	155.476	1.08986	215.772		ATO2	Putative fungal-specific transmembrane protein; Hap43p-repressed gene; fluconazole-downregulated; late-stage biofilm-induced gene
orf19.7379			1.08866	7.24706		FAA2	Putative acyl CoA synthetase; expression is regulated upon white-opaque switching; transcription is upregulated in both intermediate and mature biofilms
orf19.5311	0.748257	18.7315	1.08807	22.3147			Ortholog of C. parapsilosis CDC317 : CPAR2_402060, Candida dubliniensis CD36 : CD36_43850, Pichia stipitis Pignal : PICST_68242 and Candida tropicalis MYA-3404 : CTRG_00303
orf19.3204	0.926932	10.0043	1.08733	7.77891			Ortholog of C. parapsilosis CDC317 : CPAR2_303630, Candida tenuis NRRL Y-1498 : CANTEDRAFT_135125, Debaryomyces hansenii CBS767 : DEHA2E19030g and Candida dubliniensis CD36 : CD36_51610
orf19.3278	0.968344	177.424	1.08081	227.741		GSY1	Putative UDP glucose/starch glucosyltransferase; transcript repressed by yeast-hyphal switch, Efg1p-regulated; strong oxidative stress induced; colony morphology-related regulation by Ssn6p; stationary phase enriched; biofilm-induced
orf19.5255			1.07138	27.8622		PXA2	Putative peroxisomal, half-size adrenoleukodystrophy protein (ALD or ALDp) subfamily ABC transporter; Gcn4p-regulated
orf19.4657	0.936048	133.375	1.06959	169.239			Ortholog(s) have phosphoprotein phosphatase activity, role in negative regulation of phospholipid biosynthetic process, nuclear envelope organization and Nem1-Spo7 phosphatase complex, integral to membrane, mitochondrion localization
orf19.3957	0.963631	158.589	1.06802	165.032			Ortholog(s) have GTP cyclohydrolase I activity, role in folic acid-containing compound biosynthetic process and cytosol, nucleus localization
orf19.3936	0.694995	30.8217	1.06623	39.0703			Putative glycerophosphocholine phosphodiesterase; mutation confers hypersensitivity to 5-fluorouracil (5-FU); induced upon biofilm formation
orf19.2457			1.0634	22.6829			Ortholog of C. parapsilosis CDC317 : CPAR2_107300, Candida tenuis NRRL Y-1498 : CANTEDRAFT_136821, Candida dubliniensis CD36 : CD36_05580 and Pichia stipitis Pignal : PICST_28353
NOVEL-Ca21chr7-034			1.06285	9.06518			NOVEL-Ca21chr7-034
orf19.6499	0.888003	10.9273	1.06149	6.71613			Has domain(s) with predicted DNA binding, DNA-directed RNA polymerase activity and role in transcription, DNA-dependent
orf19.3865	0.75567	8.69907	1.06064	7.60667		RFX1	DNA binding protein involved in DNA damage responses, morphogenesis, and virulence
orf19.3931	0.866518	22.5977	1.05963	23.0516		SFC1	Putative succinate-fumarate transporter; gene is involved in repression of growth on sorbose; alkaline upregulated; transcription is upregulated in both intermediate and mature biofilms
orf19.3794	0.884	15.6917	1.05633	18.0161		CSR1	Zinc-finger transcription factor involved in zinc homeostasis and in regulation of biofilm matrix; mutation affects filamentous growth; can suppress S. cerevisiae rok1 mutant inviability
orf19.3969	0.865092	50.5998	1.05366	52.2836		SFL2	Probable transcription factor required for filamentous growth; required for virulence in an RHE model but not in mouse systemic infection; upregulated upon RHE infection but C. dubliniensis ortholog is not upregulated
orf19.815			1.05047	57.4796		DCK1	Putative guanine nucleotide exchange factor required for embedded filamentous growth; activates Rac1p; contains a DOCKER domain; similar to adjacent DCK2 and to S. cerevisiae Ylr422wp; regulated by Nrg1p
orf19.646	0.739619	2091.44	1.04878	2438.32		GLN1	Putative glutamate synthase; regulated by Tsa1p, Tsa1Bp under H2O2 stress conditions
orf19.7069			1.04842	34.4514			Putative AdoMet-dependent proline methyltransferase; Hap43p-induced gene; required for normal biofilm growth
orf19.3175	0.807605	124.276	1.04591	143.301			Predicted ORF in Assemblies 19, 20 and 21; alkaline downregulated; repressed by nitric oxide; virulence-group-correlated expression
orf19.1308	0.837891	80.951	1.0437	87.1413			Predicted membrane transporter, member of the drug:proton antiporter (14 spanner) (DHA2) family, major facilitator superfamily (MFS)
orf19.6143			1.04337	6.64905			Has domain(s) with predicted flavin adenine dinucleotide binding, long-chain-alcohol oxidase activity and role in oxidation-reduction process
NOVEL-Ca21chr1-002	0.78786	118.642	1.04309	78.182			NOVEL-Ca21chr1-002
orf19.4780	0.843258	30.941	1.03648	40.5211			Predicted membrane transporter, member of the drug:proton antiporter (12 spanner) (DHA1) family, major facilitator superfamily (MFS)
orf19.5147			1.03616	81.9508		LMO1	Protein involved together with Dck1p and Rac1p in invasive filamentous growth and cell wall integrity; acts upstream of MAP kinase Cek1p; has similarity to human ELMO1
orf19.1727			1.03437	58.0021		PMC1	Vacuolar calcium P-type ATPase; transcription is regulated by calcineurin and fluconazole; mutant shows increased resistance to fluconazole or lithium, and increased sensitivity to calcium
orf19.5167	0.984079	74.6004	1.03217	41.8773		IFM1	Putative mitochondrial translation initiation factor; transcription is regulated by Nrg1p, Mig1p, and Tup1p
orf19.2280			1.03108	7.9894		ZCF10	Putative transcription factor with zinc cluster DNA-binding motif
orf19.4937			1.0298	87.3608		CHS3	Major chitin synthase of yeast-form and hyphal cells; synthesizes short-chitin fibrils; Chs4p-activated; transcription induced at yeast-hyphal transition; Chs1p and Chs2p, but not Chs3p, are inhibited by the protoberberine HWY-289
orf19.4895	0.931133	34.8054	1.02759	25.0596			Ortholog of C. parapsilosis CDC317 : CPAR2_805060, Candida tenuis NRRL Y-1498 : CANTEDRAFT_95780, Debaryomyces hansenii CBS767 : DEHA2B12320g and Candida dubliniensis CD36 : CD36_09650
orf19.334			1.01155	164.585			Late-stage biofilm-induced gene; regulated by Sef1p-, Sfu1p-, and Hap43p
orf19.1253	0.982468	166.11	1.00933	159.472		PHO4	Protein required for growth in medium lacking phosphate and for resistance to copper and Phloxine B; transcriptionally activated by Mnl1p under weak acid stress
orf19.4445			1.00692	135.916			Protein of unknown function; Plc1p-regulated; expression is upregulated early upon infection of reconstituted human epithelium (RHE), while expression of the C. dubliniensis ortholog is not upregulated; not required for viability
cph1Δ/efg1Δ
orf19.5717	4.14787	1.51592					Ortholog of Candida albicans WO-1 : CAWG_05019
orf19.3117	4.13748	38.0529				CSA2	Extracellular-associated protein; downregulated by Rim101p at pH 8; regulated by Tsa1p, Tsa1Bp in minimal media at 37 deg; induced by ketoconazole and nitric oxide; Hap43p-induced
orf19.2770	2.45341	4.15798					Ortholog of C. parapsilosis CDC317 : CPAR2_500340, Debaryomyces hansenii CBS767 : DEHA2G17754g, Candida dubliniensis CD36 : CD36_42220 and Pichia stipitis Pignal : PICST_31424
orf19.851	2.16956	1.1302					Protein of unknown function; transcription is negatively regulated by Rim101p; negatively modulates intracellular ATP levels during the development of azole resistance; induced by Ca(2+) in a calcineurin-dependent manner
orf19.4506	1.98151	74.8776	0.97608	44.8095		LYS22	Putative homocitrate synthase; fungal-specific (no human or murine homolog); repressed by nitric oxide and by hypoxia; protein level decreases in stationary phase cultures; induced by ketoconazole
orf19.2896	1.73204	8.91744	0.966195	11.4456		SOU1	Enzyme involved in utilization of L-sorbose; has sorbitol dehydrogenase, fructose reductase, and sorbose reductase activities; NAD-binding site motif; transcriptional regulation affected by chromosome 5 copy number; Hap43p-induced gene
NOVEL-Ca21chr3-032	1.72767	2.49688					NOVEL-Ca21chr3-032
orf19.5842	1.68985	28.0341					Hap43p-repressed gene
orf19.2881	1.52921	8.90435	0.985597	6.48728		MNN4	Regulator of mannosylphosphorylation of N-linked mannans to cell wall proteins; not required for virulence/kidney burden in mice or normal interaction with macrophages; mutants induce high levels of inflammatory cytokines in dendritic cells
orf19.5645	1.39945	224.491				MET15	O-acetylhomoserine O-acetylserine sulfhydrylase; involved in sulfur amino acid biosynthesis; immunogenic; Hog1p, biofilm, possibly adherence-induced; brown colony color of homozygous mutant in Pb(2+) medium is visual selection marker
orf19.5811	1.38903	64.7457				MET1	Putative uroporphyrin-3 C-methyltransferase, methionine biosynthesis enzyme; upregulated by human whole blood or polymorphonuclear (PMN) cells; Hog1p-induced; fungal-specific (no human or murine homolog); Hap43p-repressed
orf19.4328	1.38643	29.4293	0.792046	25.8607		CCC2	Copper-transporting P-type ATPase of Golgi; required for wild-type iron assimilation (indirect effect via Fet3p); induced by iron starvation, ciclopirox olamine; caspofungin repressed; not required for virulence in mouse systemic infection
orf19.95	1.34812	3.12436					Ortholog of S. cerevisiae : PRM5, C. parapsilosis CDC317 : CPAR2_603060, Candida tenuis NRRL Y-1498 : CANTEDRAFT_113703 and Debaryomyces hansenii CBS767 : DEHA2F10032g
orf19.7219	1.328	362.998				FTR1	High-affinity iron permease; required for mouse virulence, low-iron growth; iron, amphotericin B, caspofungin, ciclopirox, Hog1p, Sef1p, Sfu1p, and Hap43p regulated; complements S. cerevisiae ftr1 iron transport; Hap43p-repressed
orf19.3325	1.29335	39.2344	0.848273	45.8893			Putative glycogen synthesis initiator; regulated by Efg1p and Efh1p; Hog1p-downregulated; shows colony morphology-related gene regulation by Ssn6p; increased expression in response to prostaglandins; biofilm-induced
orf19.733	1.28081	18.8826	0.999	24.1298			Ortholog(s) have endoplasmic reticulum localization
orf19.4377	1.25036	86.5258				KRE1	Predicted GPI-anchor, role in 1,6-beta-D-glucan biosynthesis; production in S. cerevisiae increases glucan content and complements killer toxin sensitivity of kre1 mutant; possible N-linked glycosylation; caspofungin and biofilm induced
orf19.2179	1.23535	24.5381				SIT1	Transporter of ferrichrome siderophores, not ferrioxamine B; required for wild-type invasion of human epithelial cells in vitro, but not for wild-type systemic infection in mice; transcription regulated by iron, Sfu1p, SRfg1p, Tup1p, Hap43p
orf19.2762	1.23114	384.155	0.982603	512.902		AHP1	Putative alkyl hydroperoxide reductase; immunogenic in mouse; biofilm-induced; fluconazole-induced; amphotericin B, caspofungin, alkaline downregulated; induced in core stress response; regulated by Ssk1p, Nrg1p, Tup1p, Ssn6p, Hog1p, Hap43p
orf19.4795	1.22205	3.32833	0.939991	3.50106			Sef1p-, Sfu1p-, and Hap43p regulated gene
NOVEL-Ca21chr4-072	1.21415	7.31458					NOVEL-Ca21chr4-072
orf19.5286	1.20333	194.2	0.748122	172.427		YCP4	Putative flavodoxin; fungal-specific (no human or murine homolog)
orf19.7448	1.19837	182.227	0.925881	175.76		LYS9	Putative enzyme of lysine biosynthesis; soluble protein in hyphae; amphotericin B repressed; Gcn4p-regulated; shows colony morphology-related gene regulation by Ssn6p; protein present in exponential and stationary growth phase yeast cells
orf19.1756	1.18957	64.1353	0.974371	52.7775		GPD1	Protein similar to S. cerevisiae glycerol-3-phosphate dehydrogenase (enzyme of glycerol biosynthesis); biofilm-induced expression; regulated by Efg1p; regulated by Tsa1p, Tsa1Bp under H2O2 stress conditions
orf19.5250	1.1802	17.893	0.815674	21.1293			Has domain(s) with predicted cofactor binding, nucleotide binding activity
orf19.4905	1.17847	12.826	0.781224	9.87229			Putative MFS transporter; Hap43p-induced gene; also regulated by regulated by Sef1p and Sfu1p; repressed in a ssr1 null mutant
orf19.2065	1.17495	35.4003	0.914322	27.8004			Ortholog(s) have role in allantoin catabolic process and cytosol, nucleus localization
orf19.5437	1.16532	262.284				RHR2	Glycerol 3-phosphatase; roles in osmotic tolerance, glycerol accumulation in response to salt; required for biofilm formation; biofilm-induced; regulated by macrophage, stress response, yeast-hyphal switch, pheromone, GCN4, HOG1, NRG1, TUP1
orf19.5995	1.14633	91.7429	0.923267	97.3335		MCA1	Putative cysteine protease with similarity to S. cerevisiae Mca1p; has a role in apoptotic cell death upon H2O2 treatment; fungal-specific (no human or murine homolog); farnesol-induced
orf19.2618	1.14397	177.724	0.685479	146.399		MET2	Homoserine acetyltransferase; Hap43p-, Gcn4p-regulated; macrophage/pseudohyphal-repressed; not highly biofilm induced, in contrast to many sulfur amino acid metabolic genes; no human or murine homolog; virulence-group-correlated expression
NOVEL-Ca21chr1-078	1.12844	15.3566					NOVEL-Ca21chr1-078
orf19.134	1.09407	19.2718					Predicted ORF in Assemblies 19, 20 and 21; ciclopirox olamine induced
orf19.6844	1.09018	11.6873				ICL1	Isocitrate lyase; enzyme of glyoxylate cycle; required for virulence in murine infection; no mammalian homolog; induced upon phagocytosis by macrophage; farnesol regulated; Pex5p-dependent peroxisomal localization; stationary phase enriched
orf19.4647	1.08871	9.35761				HAP3	Similar to CCAAT-binding transcription factor that regulates respiration; Cap2-dependent upregulation in low iron; transcription is opaque specific, alkaline upregulated, ciclopirox olamine induced; regulated by Sef1p, Sfu1p, and Hap43p
orf19.3228	1.07201	32.9272	0.982226	33.3318			Putative endosomal transmembrane protein; Hap43p-induced; mutation confers hypersensitivity to amphotericin B
orf19.5942	1.06512	22.7931	0.918465	23.6861			Putative zinc finger protein similar to S. cerevisiae Itt1p; downregulated upon adherence to polystyrene
orf19.5245	1.05707	3.68267					Hap43p-repressed gene
NOVEL-Ca21chr7-024	1.05192	12.5828					NOVEL-Ca21chr7-024
orf19.4246	1.0467	271.504	0.995189	222.958			Protein with similarity to S. cerevisiae Ykr070wp; transposon mutation affects filamentous growth; Hog1p-downregulated; shows colony morphology-related gene regulation by Ssn6p; induced during cell wall regeneration; possibly essential gene
orf19.681	1.04638	65.9576				HAP43	CCAAT-binding factor-dependent transcriptional repressor required for low iron response; similar to bZIP transcription factor AP-1; HAP4L-bZIP bipartite domain; gene negatively regulated by Sfu1p; ciclopirox olamine induced
orf19.5952	1.02987	22.1648	0.864639	14.712			Sef1p-, Sfu1p-, and Hap43p-induced protein of unknown function; induced by nitric oxide independent of Yhb1p
NOVEL-Ca21chr4-014	1.02391	15.2979	0.825776	17.2217			NOVEL-Ca21chr4-014
NOVEL-Ca21chr4-040	1.02347	436.987	0.74829	437.522			NOVEL-Ca21chr4-040
orf19.4169	1.01861	22.2406	0.816938	20.7491			Ortholog of Candida tenuis NRRL Y-1498 : CANTEDRAFT_116553, Lodderomyces elongisporus NRLL YB-4239 : LELG_04263, Debaryomyces hansenii CBS767 : DEHA2G21736g and Candida dubliniensis CD36 : CD36_40780
orf19.7396	1.01585	14.3737					Hap43p-repressed gene; planktonic growth-induced
orf19.4833	1.00324	46.4575	0.821954	40.0018		MLS1	Malate synthase; glyoxylate cycle enzyme; no mammalian homolog; transcription induced upon phagocytosis by macrophage; regulated upon white-opaque switching; biofilm-repressed; strong oxidative stress induced; stationary phase enriched
Common
orf19.1321	4.59848	17.9152	10.3049	1252.57	2.24093	HWP1	Hyphal cell wall protein; covalently crosslinked to epithelial cells by host transglutaminase; opaque- and a-specific, alpha-factor induced; at MTLa side of conjugation tube; assessment of virulence role complicated by URA3 effects
orf19.3374	1.83561	1.73174	9.23046	371.451	5.02856	ECE1	Hyphal-specific protein; expression increases with extent of cell elongation; regulated by Rfg1p, Nrg1p, Tup1p, Cph1p, Efg1p, Hog1p, farnesol, phagocytosis; fluconazole-induced; may contribute to biofilm formation
orf19.4599	7.85523	1846.82	7.76803	2496.41	0.988899	PHO89	Putative phosphate permease; expression is regulated upon white-opaque switching; alkaline upregulated by Rim101p; induced upon biofilm formation; possibly adherence-induced
orf19.4189	6.91799	11.5774	5.95057	9.30722	0.860158		Has domain(s) with predicted hydrolase activity
orf19.1327	2.29843	7.39882	5.84537	217.421	2.5432	RBT1	Cell wall protein with similarity to Hwp1p, required for virulence; predicted glycosylation; Tup1p repressed; serum, hyphal and alkaline induced; farnesol, alpha factor induced; Rfg1p-, Rim101p-regulated; fluconazole-repressed
orf19.7071	4.01631	1.23216	5.70546	1.64787	1.42057	FGR2	Protein similar to phosphate transporters; transposon mutation affects filamentous growth; expression is regulated upon white-opaque switching
orf19.3112	6.26522	8.43243	5.65238	8.83624	0.902185	ZRT1	Putative zinc transporter, acts with Pra1p in sequestration of zinc from host tissues during infection; hyphal- and macrophage-induced; alkaline induced upon adherence to polystyrene; induced in oralpharyngeal candidasis
orf19.1344	4.92766	514.162	5.40894	684.384	1.09767		Predicted ORF in Assemblies 19, 20 and 21; fluconazole-induced
orf19.5741	1.24166	10.6585	5.34585	122.642	4.30541	ALS1	Adhesin; ALS family of cell-surface glycoproteins; adhesion, virulence roles; immunoprotective; band at hyphal base; amyloid domain; biofilm-induced; Rfg1p, Ssk1p; strain background affects expression; N-term binds fucose-containing glycans
orf19.5760	3.05712	28.0764	5.27087	278.486	1.72413	IHD1	Putative GPI-anchored protein; alkaline upregulated; greater transcription in hyphal form than yeast form; regulated by Nrg1p, Rfg1p, Tup1p; regulated by Tsa1p, Tsa1Bp in minimal media at 37; induced in oralpharyngeal candidasis
orf19.6824	6.57783	30.1398	5.07147	22.0222	0.770995	TRY6	Transcriptional regulator of yeast form adherence; required for yeast cell adherence to silicone substrate; possibly C. albicans-specific; induced in biofilm; transcription repressed in response to alpha pheromone in SpiderM medium
orf19.2060	3.86635	319.826	5.04317	1145.61	1.30437	SOD5	Copper- and zinc-containing superoxide dismutase; protective against oxidative stress; induced by neutrophils, hyphal growth, caspofungin, osmotic, oxidative stress; gene family includes SOD1,4,5,6; induced in oralpharyngeal candidiasis
orf19.7112	4.42793	740.736	4.99786	439.321	1.12871	FRP2	Putative ferric reductase; alkaline upregulated by Rim101p; fluconazole-downregulated; upregulated in the presence of human neutrophils; possibly adherence-induced; regulated by Sef1p, Sfu1p, and Hap43p
orf19.1277	4.10218	29.3904	4.83656	89.9352	1.17902		Hap43p-repressed gene; repressed by Rgt1p; late-stage biofilm-induced gene
orf19.6169	3.53264	29.7233	4.69563	121.116	1.32921	ATO1	Putative fungal-specific transmembrane protein; induced by Rgt1p
orf19.467	2.25976	8.95494	4.47567	90.1296	1.9806		Ortholog of C. parapsilosis CDC317 : CPAR2_202450, Debaryomyces hansenii CBS767 : DEHA2F14476g, Candida dubliniensis CD36 : CD36_29160 and Pichia stipitis Pignal : PICST_68514
orf19.4424	3.35428	6.09886	4.43071	15.5423	1.32091	PHO100	Putative inducible acid phosphatase; DTT-extractable and observed in culture supernatant under low-phosphate conditions; slight effect on murine virulence; induced on biofilm formation; virulence-group-correlated expression; N-glycosylated
orf19.7114	3.56638	1008.37	4.42763	467.702	1.24149	CSA1	Surface antigen on elongating hyphae and buds; no obvious hyphal defects in mutant; strain variation in repeat domain number; upregulated in filaments; alkaline upregulated by Rim101p; ciclopirox induced; Efg1p-, Cph1p, Hap43p-regulated
orf19.655	4.71778	808.142	4.33594	797.944	0.919063	PHO84	High-affinity phosphate transporter; expression regulated upon white-opaque switching or biofilm formation; Hog1p, ciclopirox olamine or alkaline induced; caspofungin or stress repressed; upregulated in RHE model; biofilm-, Hap43p-induced
orf19.3111	4.03379	18.0405	4.1201	19.7346	1.0214	PRA1	Cell surface protein that sequesters zinc from host tissue; enriched at hyphal tips; released extracellularly; binds to host complement regulators; mediates leukocyte adhesion and migration; immunogenic in mouse; produced at ambient pH
orf19.5635	3.74829	1568.18	4.01877	1507.1	1.07216	PGA7	Hyphal surface antigen precursor; possible GPI-anchor; induced by ciclopirox olamine, ketoconazole, or by Rim101p at pH 8; regulated during biofilm and planktonic growth; cell wall regeneration-induced; Hap43p-, fluconazole, biofilm-induced
orf19.984	3.38631	18.2804	3.99873	27.6668	1.18085	PHO8	Putative repressible vacuolar alkaline phosphatase; transcription is positively regulated by Rim101p; regulated by Tsa1p, Tsa1Bp in minimal media at 37 deg; possibly adherence-induced
orf19.5634	3.89836	342.909	3.9414	310.23	1.01104	FRP1	Ferric reductase; alkaline-induced by Rim101p; iron-chelation-induced by CCAAT-binding factor; fluconazole-downregulated; ciclopirox-, biofilm-, hypoxia-, Hap43p-induced; colony morphology-related regulation by Ssn6p; 2 CCAAT box motifs
orf19.6202	3.64705	1.79465	3.8909	2.57183	1.06686	RBT4	Pry family protein; required for virulence in mouse systemic/rabbit corneal infections; not required for filamentation; mRNA binds She3 and is localized to hyphal tips; Hap43-induced; detected in both yeast and hyphal culture supernatants
orf19.1587	3.16762	58.4122	3.77528	63.5893	1.19183	HGT20	Putative glucose transporter of the major facilitator superfamily; the C. albicans glucose transporter family comprises 20 members; 12 probable membrane-spanning segments; regulated by Nrg1p
orf19.111	4.2659	58.1139	3.77137	86.3907	0.884074	CAN2	Basic amino acid permease; arginine metabolism; transcription regulated by Nrg1p, Tup1p; caspofungin and flucytosine induced; shows colony morphology-related regulation by Ssn6p; fungal-specific (no human/murine homolog); Hap43p-repressed
orf19.5037	1.61601	2.37151	3.74304	1.9912	2.31622	HRQ2	Protein not essential for viability
orf19.2591	3.98658	3.05142	3.64243	8.58492	0.913674		Ortholog(s) have adenosylmethionine-8-amino-7-oxononanoate transaminase activity and role in biotin biosynthetic process
orf19.6073	3.61895	1568.66	3.62035	1291.53	1.00039	HMX1	Heme oxygenase; acts in utilization of hemin iron; transcriptionally activated by heat, low iron, or hemin; negatively regulated by Efg1p; expression greater in low iron; upregulated by Rim101p at pH 8; Hap43p-induced; biofilm-induced
orf19.2947	2.92457	1219.89	3.60242	1296.69	1.23178	SNZ1	Stationary phase protein; soluble in hyphae; induced on yeast to hyphal switch, in response to 3-aminotriazole, or in azole-resistant strain overexpressing MDR1; regulated by Gcn4p, macrophage; no human/murine homolog
orf19.6070	3.43804	415.418	3.51655	522.372	1.02284	ENA2	Putative sodium transporter; transcription upregulated in response to ciclopirox olamine; alkaline upregulated by Rim101p; repressed upon high-level peroxide stress; upregulated in oral candidiasis clinical isolates; possibly essential gene
orf19.5303	3.00131	4.60688	3.49019	9.5616	1.16289	PGA30	GPI-anchored protein of cell wall
NOVEL-Ca21chr7-054	1.29187	7.41392	3.44594	30.2513	2.6674		NOVEL-Ca21chr7-054
orf19.1171	2.30308	1.21953	3.35868	1.98254	1.45835		Ortholog of C. parapsilosis CDC317 : CPAR2_208080, Candida tenuis NRRL Y-1498 : CANTEDRAFT_120956, Debaryomyces hansenii CBS767 : DEHA2F24508g and Candida dubliniensis CD36 : CD36_10780
NOVEL-Ca21chrR-010	3.49012	11.2009	3.32328	21.1177	0.952196		NOVEL-Ca21chrR-010
orf19.6864	3.93704	16.349	3.28304	19.8117	0.833885		Has domain(s) with predicted ubiquitin-protein ligase activity, role in protein ubiquitination and ubiquitin ligase complex localization
orf19.3710	1.99743	125.126	3.26122	232.893	1.63271	YHB5	Protein related to flavohemoglobins; not required for wild-type nitric oxide resistance; has predicted globin, FAD-binding, and NAD(P)-binding domains but lacks some conserved residues of flavohemoglobins; mRNA detected; filament induced
orf19.6570	2.22304	66.2499	3.24709	71.3618	1.46065	NUP	Nucleoside permease; adenosine and guanosine are substrates, whereas cytidine, adenine, guanine, uridine, uracil are not; similar to a nucleoside permease of S. pombe; possibly processed by Kex2p
orf19.6720	3.29692	274.11	3.21366	235.779	0.974746		Protein similar to S. cerevisiae Ydr090cp; transposon mutation affects filamentous growth
orf19.3810	2.44051	398.216	3.17653	396.112	1.30159		Ortholog(s) have methylenetetrahydrofolate dehydrogenase (NAD+) activity, role in folic acid-containing compound biosynthetic process, one-carbon metabolic process, purine nucleobase biosynthetic process and cytosol, nucleus localization
orf19.2590	3.55087	13.5956	3.15391	24.7503	0.888208		Putative dethiobiotin synthetase; transcription is upregulated in clinical isolates from HIV+ patients with oral candidiasis; Hap43p-repressed gene; GlcNAc-induced protein
orf19.5170	3.47247	1384.57	3.12775	1435.84	0.900727	ENA21	Predicted ORF similar to S. cerevisiae sodium transporters Ena1p and Ena5p; Gcn4p-regulated; flucytosine, amphotericin B, or ketoconazole-induced; osmotic stress-induced; overlaps orf19.5170.1, which is annotated as a blocked reading frame
orf19.4056	1.75413	79.5172	3.12389	181.664	1.78087	BRG1	DNA-binding transcription factor involved in control of biofilm formation; recruits Hda1p to promoters of hypha-specific genes; transposon mutation affects filamentous growth; Hap43p-repressed gene; late-stage biofilm-induced
orf19.5636	3.09727	12576.1	3.10103	12484.9	1.00121	RBT5	GPI-anchored cell wall protein involved in hemoglobin utilization; regulated by Rfg1p, Rim101p, Tbf1p, iron; repressed by Sfu1p, Hog1p, Tup1p; induced by serum, alkaline pH, ketoconazole, ciclopirox olamine, geldamycin, Hap43p, biofilm
orf19.2770.1	4.00576	934.231	3.08412	1015.22	0.769921	SOD1	Cytosolic copper- and zinc-containing superoxide dismutase, involved in protection from oxidative stress and required for full virulence; alkaline upregulated by Rim101p; upregulated in the presence of human blood
orf19.1120	1.68471	10.025	3.03315	38.3635	1.8004	FAV2	Adhesin-like protein; induced by mating factor in MTLa/MTLa opaque cells; induced in cyr1 mutant; filament induced; regulated by Nrg1p, Rfg1p, Tup1p; induced in oralpharyngeal candidasis
orf19.2681	2.5055	1.5738	3.0241	2.52316	1.20698	RBT7	Protein with similarity to RNase T2 enzymes, has putative secretion signal; expression is Tup1p-repressed
orf19.1978	3.64274	220.736	3.01998	181.268	0.829041	GIT2	Putative glycerophosphoinositol permease; fungal-specific (no human or murine homolog); transcription is repressed in response to alpha pheromone in SpiderM medium; Hap43p-repressed gene
orf19.6459	2.05761	196.948	2.87655	215.592	1.398	DPP3	Protein similar to S. cerevisiae pyrophosphate phosphatase Dpp1p; required for farnesol biosynthesis; downregulated in response to 17-beta-estradiol, ethynyl estradiol
orf19.4527	1.45134	696.023	2.84437	1502.59	1.95982	HGT1	High-affinity glucose transporter, major facilitator superfamily; transcription induced by progesterone and by drugs including chloramphenicol and benomyl; likely essential for growth; protein newly produced during adaptation to the serum
orf19.2397	2.65348	105.575	2.83217	101.252	1.06734		Predicted membrane transporter, member of the anion:cation symporter (ACS) family, major facilitator superfamily (MFS); amphotericin B, caspofungin repressed; Hap43p-repressed
orf19.1345	2.64835	48.2127	2.83181	47.9966	1.06927	LIP8	Secreted lipase, member of a differentially expressed lipase gene family with possible roles in nutrition and/or in creating an acidic microenvironment; LIP5 and LIP8 are expressed at all stages of both mucosal and systemic infection
orf19.4673	2.63599	3.17313	2.81563	7.00288	1.06815	BMT9	Beta-mannosyltransferase, member of a 9-gene family that includes characterized genes BMT1, BMT2, BMT3, and BMT4 with roles in beta-1,2-mannosylation of cell wall phosphopeptidomannan; regulated by Sef1p-, Sfu1p-, and Hap43p
orf19.6021	1.47808	2.26411	2.79972	4.54638	1.89416	IHD2	Transcriptionally regulated by iron and by yeast-hyphal switching; expression greater in low iron
orf19.5302	1.39278	14.3737	2.7379	15.4753	1.96578	PGA31	Cell wall protein; putative GPI anchor; expression is regulated upon white-opaque switching; induced by Congo Red and by cell wall regeneration
NOVEL-Ca21chr4-023	1.08366	4.11127	2.70782	5.58202	2.49877		NOVEL-Ca21chr4-023
orf19.1306	2.02495	127.715	2.69093	147.076	1.32889		Ortholog(s) have cytosol, nucleus localization
orf19.5113	1.51821	19.3796	2.66678	61.1157	1.75653	ADH2	Alcohol dehydrogenase; soluble in hyphae; fungal-specific; expression regulated by white-opaque switching; regulated by Ssn6p; transcriptionally indued by Mnl1p by weak acid stress; protein enriched in stationary phase yeast cultures
orf19.7514	1.6934	806.76	2.66588	1431.58	1.57428	PCK1	Phosphoenolpyruvate carboxykinase; regulated by hyphal switch, carbon source, Hap43p; repressed on glucose; induced by fluconazole, phagocytosis, H2O2, biofilm formation; induced in oralpharyngeal candidasis
orf19.2810	2.53248	8.70413	2.64846	3.3338	1.0458	AAP1	Putative amino acid permease; fungal-specific (no human or murine homolog); possibly an essential gene, disruptants not obtained by UAU1 method
orf19.5750	2.02646	1136.43	2.6383	1210.32	1.30193	SHM2	Cytoplasmic serine hydroxymethyltransferase; complements glycine auxotrophy of S. cerevisiae shm1 shm2 gly1-1 triple mutant; antigenic in human; soluble protein in hyphae; farnesol-upregulated in biofilm; stationary-phase enriched protein
orf19.3434	1.52413	1.76294	2.62348	3.895	1.7213	TRY5	Transcriptional regulator of yeast form adherence; required for yeast cell adherence to silicone substrate
orf19.4145	2.21832	60.2408	2.59134	85.0119	1.16815	ZCF20	Predicted zinc-finger protein of unknown function; regulated by Sef1p, Sfu1p, and Hap43p; Hap43p-induced
orf19.4215	4.51837	84.3037	2.58159	254.099	0.571355	FET34	Putative multicopper ferroxidase; expression greater in low iron and reduced in a fluconazole-resistant isolate; downregulated by Sfu1p, Hog1p; alkaline upregulated by Rim101p; ciclopirox olamine, ketoconazole and hypoxia induced
orf19.5125	2.0688	8.93922	2.56642	11.2443	1.24053		Putative protein of unknown function; late-stage biofilm-induced gene; expression also regulated during planktonic growth; transcript induced by ketoconazole
orf19.7596	2.5561	7.98546	2.56259	8.42443	1.00254		Hap43p-repressed gene
orf19.3870	1.76483	671.062	2.54177	741.134	1.44023	ADE13	Adenylosuccinate lyase; enzyme of adenine biosynthesis; soluble protein in hyphae; not induced during GCN response, in contrast to the S. cerevisiae ortholog; repressed by nitric oxide
orf19.6028	1.01983	9.14062	2.5398	33.8621	2.49041	HGC1	Hypha-specific G1 cyclin-related protein involved in regulation of hyphal morphogenesis; Cdc28p-Hgc1p maintains Cdc11p S394 phosphorylation during hyphal growth; required for virulence in mouse model; regulated by Nrg1p, Tup1p, farnesol
orf19.849	1.62672	1.03846	2.52231	1.49557	1.55055		Ortholog(s) have role in protein N-linked glycosylation, protein O-linked glycosylation, response to stress
orf19.3829	1.61858	1787.19	2.42606	1987.34	1.49888	PHR1	Glycosidase of cell surface; may act on cell-wall beta-1,3-glucan prior to beta-1,6-glucan linkage; E169 and E270 at active site; role in systemic but not vaginal virulence (neutral, not low pH); high pH or filamentation induced
orf19.1349	2.38055	6.19309	2.40858	8.7698	1.01177		Ortholog of Candida dubliniensis CD36 : CD36_22470, Candida tropicalis MYA-3404 : CTRG_01829 and Candida albicans WO-1 : CAWG_05920
orf19.1736	1.75627	7.40258	2.40217	16.4486	1.36777		Predicted ORF in Assemblies 19, 20 and 21; transcription detected in high-resolution tiling array experiments
orf19.97	1.92368	5.69624	2.39443	8.45292	1.24471	CAN1	Basic amino acid permease; complements lysine transport mutation; 10 predicted transmembrane regions, 3 predicted N-glycosylation sites; transcriptionally induced by phagocytosis by macrophages; late-stage biofilm-induced
orf19.2593	3.02973	27.134	2.3911	43.5896	0.78921	BIO2	Putative biotin synthase; transcriptionally upregulated in high iron; transcription downregulated by treatment with ciclopirox olamine; upregulated in clinical isolates from HIV+ patients with oral candidiasis; Hap43p-repressed
orf19.4630	2.93701	20.0035	2.34391	25.3881	0.798062	CPA1	Putative carbamoyl-phosphate synthase subunit; alkaline downregulated; transcription is upregulated in both intermediate and mature biofilms
orf19.4508	1.33565	3.4651	2.33895	5.55124	1.75118		Ortholog of Candida albicans WO-1 : CAWG_04200
orf19.4505	2.05591	28.9105	2.27198	31.8997	1.1051	ADH3	Putative NAD-dependent (R,R)-butanediol dehydrogenase; expression is regulated upon white-opaque switching; induced by nitric oxide independent of Yhb1p
orf19.5061	1.78783	391.886	2.26402	417.794	1.26635	ADE5,7	Phosphoribosylamine-glycine ligase and phosphoribosylformylglycinamidine cyclo-ligase; interacts with Vps34p; required for hyphal growth and virulence; flucytosine induced; not induced in GCN response, in contrast to S. cerevisiae ortholog
orf19.7566	1.41263	59.2351	2.26347	65.8307	1.60231		Late-stage biofilm-induced gene; transcription is upregulated in clinical isolates from HIV+ patients with oral candidiasis; alkaline upregulated by Rim101p; fungal-specific (no human or murine homolog)
orf19.1721	1.353	91.4785	2.21311	111.259	1.6357	NCE103	Carbonic anhydrase involved in the conversion of CO2 to bicarbonate; essential for virulence in host niches with limited CO2, wild-type white-opaque switching; biofilm induced; activated by Mnl1p under weak acid stress; Hap43p-induced gene
orf19.385	1.49243	420.584	2.20723	458.601	1.47895	GCV2	Glycine decarboxylase P subunit; protein of glycine catabolism; downregulated by Efg1p; Hog1p-induced; upregulated by Rim101p at acid pH; transcription activated in the presence of elevated CO2; stationary phase enriched protein
NOVEL-Ca21chr7-052	2.02494	32.0131	2.18451	24.216	1.0788		NOVEL-Ca21chr7-052
orf19.300	1.7621	415.472	2.18288	453.029	1.23879	AIP2	Putative actin interacting protein; regulated by Gcn4p; induced in response to amino acid starvation (3-aminotriazole treatment); repressed in the presence of elevated CO2
orf19.700	2.2003	32.5654	2.17595	37.9959	0.98893	SEO1	Protein with similarity to permeases; transcription is negatively regulated by Sfu1p; flucytosine induced; transcriptionally activated by Mnl1p under weak acid stress
orf19.2553	1.44015	2.1869	2.16896	3.75595	1.50606		Protein similar to S. cerevisiae Pmr1p; amphotericin B induced; previously merged with orf19.2552 in Assembly 20; unmerged from orf19.2552 in a revision of Assembly 21
orf19.1350	1.59844	37.8505	2.14023	43.1901	1.33895		Has domain(s) with predicted electron carrier activity, protein disulfide oxidoreductase activity and role in cell redox homeostasis
orf19.6569	1.99218	46.0819	2.13625	28.1607	1.07232		Has domain(s) with predicted role in transmembrane transport
orf19.1272	1.78941	99.368	2.06629	92.2955	1.15474		Ortholog(s) have role in regulation of cell size and cytoplasm, nucleus localization
orf19.2948	1.7711	192.548	2.05749	200.853	1.1617	SNO1	Protein with a predicted role in pyridoxine metabolism; expressed during stationary phase; transcription is regulated by Tup1p, Efg1p;
orf19.5431	1.98529	33.3552	2.05425	45.8582	1.03473		Hap43p-repressed gene
orf19.744	1.30757	2.28442	2.05175	2.95161	1.56913	GDB1	Putative glycogen debranching enzyme; expression is regulated upon white-opaque switching; regulated by Nrg1p, Tup1p
orf19.5906	1.60797	284.7	2.04066	306.614	1.26909	ADE2	Phosphoribosylaminoimadazole carboxylase; role in adenine biosynthesis; required for normal growth and virulence in immunosuppressed mouse infection; not induced in GCN response, in contrast to S. cerevisiae ADE2; stationary phase-enriched
orf19.5537	1.77997	71.725	2.02684	72.6363	1.13869	WSC2	Putative cell wall integrity and stress response protein; mRNA binds to She3p
orf19.6420	1.93262	30.9002	2.01549	77.2171	1.04288	PGA13	GPI-anchored cell wall protein involved in cell wall synthesis; required for normal cell surface properties; induced in oralpharyngeal candidasis
orf19.4883	1.05562	15.8818	2.01281	28.0045	1.90675		Predicted ORF in Assemblies 19, 20 and 21; constitutive expression independent of MTL or white-opaque status
orf19.1156	1.40416	2.5911	2.00913	2.87728	1.43084	FUS1	Probable ortholog of S. cerevisiae Fus1p, a membrane protein required for mating; transcription is activated by Cph1p in mating type a cells, homozygous for the MTLa locus; alpha factor induced
orf19.4551	1.28868	1.81734	1.99727	2.20442	1.54985	CTN1	Predicted carnitine acetyl transferase; required for growth on nonfermentable carbon sources but not for hyphal growth or virulence in mouse systemic model; transcription induced in macrophage; macrophage/pseudohyphal-repressed after 16 hr
NOVEL-Ca21chrR-065	1.25537	7.55232	1.98711	10.269	1.58289		NOVEL-Ca21chrR-065
orf19.3483	1.56655	28.4549	1.97341	35.7459	1.25972		Putative phosphatidyl glycerol phospholipase C; late-stage biofilm-induced gene; Plc1p-regulated
NOVEL-Ca21chr5-031	1.7261	12.3646	1.97186	9.78181	1.14238		NOVEL-Ca21chr5-031
orf19.3222	1.78807	39.4356	1.93696	44.9783	1.08327		Ortholog(s) have Golgi apparatus, endoplasmic reticulum, fungal-type vacuole membrane localization
orf19.177	1.36082	13.8953	1.91931	16.8184	1.41041		Has domain(s) with predicted phosphatidylinositol binding activity and role in cell communication
orf19.492	1.38054	866.99	1.91513	1032.47	1.38723	ADE17	5-Aminoimidazole-4-carboxamide ribotide transformylase, enzyme of adenine biosynthesis; antigenic in human; soluble protein in hyphae; not induced during GCN response, in contrast to the S. cerevisiae ortholog
orf19.691	1.95307	819.552	1.9113	1007.57	0.97861	GPD2	Surface protein similar to glycerol 3-P dehydrogenases; binds host Factor H, FHL-1 and plasminogen; regulated by Ssn6p, Nrg1p, Efg1p; induced upon cell wall regeneration, macrophage/pseudohyphal growth, core stress response;
orf19.5094	1.5122	4.05009	1.9091	7.96364	1.26246	BUL1	Protein not essential for viability; macrophage/pseudohyphal-induced; similar to S. cerevisiae Bul1p, which may be involved in selection of substrates for ubiquitination
orf19.7469	2.76905	14.6099	1.90642	14.7158	0.688474	ARG1	Argininosuccinate synthase; arginine biosynthesis; regulated by Gcn4p, Rim101p; induced by amino acid starvation (3-AT) and benomyl treatment; stationary phase enriched protein; repressed in alkalinizing medium; planktonic growth-induced
orf19.4270	2.08948	15.565	1.89219	14.8993	0.90558		Putative mannosyltransferase; regulated by Sef1p-, Sfu1p-, and Hap43p
orf19.3554	1.66209	548.106	1.88938	687	1.13675	AAT1	Aspartate aminotransferase; soluble protein in hyphae; macrophage-induced protein; alkaline upregulated; amphotericin B repressed; gene used for strain identification by multilocus sequence typing; farnesol-, Hap43p-induced; GlcNAc-induced
orf19.6003	1.94205	34.0691	1.84728	44.9016	0.9512		Ortholog(s) have role in intracellular signal transduction and cytoplasm, nucleus localization
NOVEL-Ca21chr5-045	1.52652	17.1334	1.83682	18.3238	1.20327		NOVEL-Ca21chr5-045
orf19.3435	1.26346	7.86903	1.83306	14.1797	1.45083		Ortholog of Candida albicans WO-1 : CAWG_05215
orf19.3879	2.07643	9.71257	1.82913	18.4915	0.880905		Predicted ORF in Assemblies 19, 20 and 21; overlaps orf19.3879.1, which is a region annotated as blocked reading frame
orf19.6317	1.3668	147.231	1.81652	167.62	1.32903	ADE6	5-Phosphoribosylformyl glycinamidine synthetase, enzyme of adenine biosynthesis; not induced in GCN response, in contrast to the S. cerevisiae ortholog; protein only detected in stationary phase yeast-form cultures
orf19.5293	1.10519	170.869	1.81087	323.324	1.63851		Ortholog of C. parapsilosis CDC317 : CPAR2_402940, Candida tenuis NRRL Y-1498 : CANTEDRAFT_114940, Debaryomyces hansenii CBS767 : DEHA2C09196g and Candida dubliniensis CD36 : CD36_43710
orf19.3439	1.20311	51.7679	1.80893	70.3835	1.50354		Predicted ORF in Assemblies 19, 20 and 21; greater mRNA abundance observed in a cyr1 homozygous null mutant than in wild type
orf19.4688	1.52631	424.353	1.79004	404.991	1.17279	DAG7	Secretory protein; alpha-factor induced gene; mutation confers hypersensitivity to toxic ergosterol analog; a-specific transcription; planktonic growth-induced; fluconazole-induced
orf19.3770	2.9392	7.09072	1.75855	8.14671	0.598311	ARG8	Putative acetylornithine aminotransferase; Gcn2p-, Gcn4p-regulated; transcription is upregulated in both intermediate and mature biofilms
orf19.3567	1.08364	2.64127	1.73876	3.87429	1.60456	BIO32	Putative class III aminotransferase with a predicted role in biotin biosynthesis; induced during planktonic growth
orf19.4063	1.43598	3.89373	1.7244	4.78367	1.20085	GPT1	GABA/polyamine transporter; 9 to 11 membrane spanning segments; complements GABA uptake defect of an S. cerevisiae uga4 put4 gap1 triple mutant; complements growth of an S. cerevisiae spe1 mutant under polyamine limitation
orf19.341	1.50604	49.2541	1.7201	60.2902	1.14214		Putative spermidine export pump; fungal-specific (no human or murine homolog)
NOVEL-Ca21chr1-035	1.78493	12.5074	1.71681	11.6147	0.961838		NOVEL-Ca21chr1-035
orf19.4507	1.32922	6.36505	1.71406	8.4441	1.28953		Hap43p-repressed gene
orf19.6316.4	1.34932	215.659	1.67179	227.188	1.23898		Putative nuclear protein; Hap43p-induced gene; ortholog of S. cerevisiae YLR363W-A
orf19.3221	2.30774	6.26987	1.65619	13.6107	0.717665	CPA2	Putative arginine-specific carbamoylphosphate synthetase; protein enriched in stationary phase yeast cultures; transcription is upregulated in both intermediate and mature biofilms
orf19.2769	2.17966	34.429	1.64903	55.6207	0.756555		Putative protease B inhibitor; hyphal-induced expression; Cyr1p- and Ras1p-repressed
orf19.2991	1.94425	1.61876	1.61523	4.41653	0.830773	HOL1	Putative MFS transporter; transcription regulated by Nrg1p; macrophage/pseudohyphal-repressed; transcription induced by alpha pheromone in SpiderM medium; possibly an essential gene, disruptants not obtained by UAU1 method
orf19.5799	1.65194	78.1841	1.60886	99.6481	0.973918		Ortholog(s) have cytoplasm localization
orf19.1440.2	1.48394	26.6267	1.60621	26.3106	1.0824
orf19.376	1.24594	6.90432	1.60255	9.49567	1.28621		Hap43p-repressed gene
orf19.7442	1.55528	36.3798	1.59932	34.9222	1.02832		Ortholog of C. parapsilosis CDC317 : CPAR2_206120, Candida tenuis NRRL Y-1498 : CANTEDRAFT_100862, Debaryomyces hansenii CBS767 : DEHA2F17270g and Candida dubliniensis CD36 : CD36_86500
orf19.5838	1.26684	265.79	1.59511	275.888	1.25913		Ortholog(s) have phosphoserine phosphatase activity, role in L-serine biosynthetic process and cytoplasm, nucleus localization
orf19.5610	2.05702	5.98334	1.58761	10.8822	0.7718	ARG3	Putative ornithine carbamoyltransferase; Gcn4p-regulated; Hap43p-induced gene; repressed in alkalinizing medium
orf19.2059	1.73497	16.1672	1.57935	18.4441	0.910303		Protein with homology to magnesium-dependent endonucleases and phosphatases; regulated by Sef1p-, Sfu1p-, and Hap43p
orf19.1225	1.08738	40.1391	1.57587	50.4849	1.44924	PEX22	Putative peroxin
orf19.1499	1.2965	19.3238	1.56008	19.589	1.2033	CTF1	Putative zinc-finger transcription factor, similar to A. nidulans FarA and FarB; activates genes required for fatty acid degradation; induced by oleate; null mutant displays carbon source utilization defects and slightly reduced virulence
orf19.6037	1.20741	14.8583	1.53244	20.9391	1.2692	ASM3	Putative secreted acid sphingomyelin phosphodiesterase; induced in biofilms; possible Kex2p substrate; increased transcription is observed in an azole-resistant strain that overexpresses MDR1
orf19.1664	1.11114	10.9103	1.53224	17.8142	1.37899		Protein of unknown function; expression downregulated in an ssr1 null mutant
orf19.3727	1.1697	2.46321	1.5254	3.19266	1.3041	PHO112	Putative constitutive acid phosphatase; transcription is negatively regulated by Rim101p; DTT-extractable; N-glycosylated; Hap43p-induced; possibly an essential gene, disruptants not obtained by UAU1 method
NOVEL-Ca21chr5-046	1.13642	8.61027	1.51023	9.13265	1.32894		NOVEL-Ca21chr5-046
orf19.7441	1.71607	32.8624	1.50749	28.6461	0.878456		Ortholog(s) have role in cellular lipid metabolic process, mRNA export from nucleus, protein export from nucleus and nuclear envelope localization
orf19.4788	2.16084	11.6497	1.50661	25.9453	0.697231	ARG5,6	Arginine biosynthetic enzyme activities; in S. cerevisiae, processed into distinct polypeptides with acetylglutamate kinase (Arg6p) activity and acetylglutamate-phosphate reductase (Arg5p) activity; Gcn4p regulated; alkaline downregulated
NOVEL-Ca21chr4-045	1.09922	14.1414	1.50565	21.2322	1.36974		NOVEL-Ca21chr4-045
orf19.3133	1.00662	184.761	1.49976	187.181	1.4899	GUT2	Glycerol-3-phosphate dehydrogenase; Plc1p-regulated; transcription is upregulated in both intermediate and mature biofilms
orf19.5484	1.33	375.416	1.49722	350.722	1.12573	SER1	Putative 3-phosphoserine aminotransferase with a predicted role in serine and glycine biosynthesis; protein present in exponential and stationary yeast growth phases
orf19.4166	1.15868	52.3424	1.48781	62.5703	1.28405	ZCF21	Predicted Zn2-Cys6 zinc-finger protein; mutants display increased colonization of mouse kidneys
orf19.4096	1.18351	26.0203	1.4619	19.3657	1.23523		Ortholog(s) have 1-acylglycerophosphocholine O-acyltransferase activity
orf19.6023	1.07985	12.2999	1.45706	19.1652	1.34932		Hap43p-repressed gene
orf19.5789	1.12342	329.639	1.45234	335.919	1.29279	ADE8	Putative phosphoribosylglycinamide formyl-transferase, enzyme of amino acid biosynthesis pathway; upregulated in biofilm; S. cerevisiae ortholog is Gcn4p regulated; protein enriched in stationary phase yeast-form cultures
orf19.4066	1.14398	26.0931	1.45183	22.66	1.26911		Predicted ORF in Assemblies 19, 20 and 21; Hog1p-downregulated
orf19.4504	1.0538	8.5273	1.44454	13.8041	1.37079		Has domain(s) with predicted nucleotide binding, oxidoreductase activity, zinc ion binding activity and role in oxidation-reduction process
orf19.5926	1.57282	27.7166	1.4425	31.3448	0.91714	ARG11	Putative ornithine transporter of the mitochondrial inner membrane; induced during the mating process
orf19.6257	1.07358	55.8515	1.44109	58.0199	1.34232	GLT1	Putative glutamate synthase; alkaline downregulated; transcription is downregulated in both intermediate and mature biofilms; regulated by Sef1p, Sfu1p, and Hap43p
NOVEL-Ca21chr4-055	2.11062	7.01063	1.4316	9.14166	0.678282		NOVEL-Ca21chr4-055
orf19.716	1.25414	66.244	1.42759	76.5479	1.1383		Hap43p-induced gene; regulated by Nrg1p, Tup1p; transcription is repressed in response to alpha pheromone in SpiderM medium
orf19.5288.1	1.39052	141.411	1.42563	209.515	1.02525
orf19.751	2.32685	9.9917	1.42291	12.1973	0.61152		Ortholog of Candida dubliniensis CD36 : CD36_04660, Candida tropicalis MYA-3404 : CTRG_04484 and Candida albicans WO-1 : CAWG_00904
orf19.304	1.13359	57.8081	1.41961	59.0071	1.25231		Putative transporter similar to MDR proteins; fungal-specific (no human or murine homolog)
orf19.4802	1.75241	14.9826	1.39818	13.8517	0.797861	FTH1	Protein similar to S. cerevisiae Fth1p, a high affinity iron transporter for intravacuolar stores of iron; repressed by Sfu1p, amphotericin B, caspofungin; induced by alkaline pH, ciclopirox olamine; regulated by Sef1p, Sfu1p, and Hap43p
orf19.980	1.08557	152.21	1.37838	154.275	1.26973		Ortholog(s) have inositol heptakisphosphate kinase activity, inositol hexakisphosphate 1-kinase activity, inositol hexakisphosphate 3-kinase activity, inositol hexakisphosphate 4-kinase activity, inositol hexakisphosphate 6-kinase activity
orf19.7411	1.69657	8.72027	1.37093	5.07177	0.808061	OAC1	Putative mitochondrial inner membrane transporter; transcription is upregulated in both intermediate and mature biofilms
orf19.4381	1.76994	123.738	1.36654	139.657	0.772082	VTC3	Putative polyphosphate synthetase; downregulated in core caspofungin response; Hog1p-induced; transcription is opaque-specific; fungal-specific (no human or murine homolog)
orf19.4818	1.70536	35.0939	1.36144	25.572	0.798329		Ortholog of C. parapsilosis CDC317 : CPAR2_805240, Candida tenuis NRRL Y-1498 : CANTEDRAFT_116653, Debaryomyces hansenii CBS767 : DEHA2F10978g and Candida dubliniensis CD36 : CD36_09000
orf19.6017	1.88331	4.08975	1.34632	3.69601	0.71487		Has domain(s) with predicted zinc ion binding activity and intracellular localization
orf19.2989	1.45985	10.8523	1.3379	10.9087	0.916466	GOR1	Ortholog(s) have glyoxylate reductase activity, role in glyoxylate catabolic process and cytosol, mitochondrion, nucleus localization
orf19.1364	1.08961	44.6572	1.33453	52.2403	1.22477		Hap43p-repressed gene; constitutive expression independent of MTL or white-opaque status
orf19.4765	1.04543	493.061	1.3309	551.386	1.27307	PGA6	Putative GPI-anchored cell wall adhesin-like protein; transcriptionally induced under high iron conditions; upregulated upon Als2p depletion; mRNA binds to She3p and is localized to hyphal tips
NOVEL-Ca21chr1-133	1.33938	11.4275	1.32592	19.0211	0.989956		NOVEL-Ca21chr1-133
orf19.2281	1.13455	4.09602	1.32043	5.27917	1.16384		Has domain(s) with predicted CoA-transferase activity and role in ketone body catabolic process
orf19.6781	1.41532	31.4185	1.30994	53.0435	0.925549	ZFU2	Transcriptional regulator of yeast form adherence; zinc finger DNA-binding motif; mutants display increased colonization of mouse kidneys; required for yeast cell adherence to silicone substrate
orf19.1264	2.81212	276.192	1.3092	235.952	0.465558	CFL2	Putative oxidoreductase, iron utilization; regulated by Sfu1p, Sef1p, Hap43p, Nrg1p, Tup1p, Rim101p; alkaline, low iron, fluphenazine, ciclopirox olamine, flucytosine, fluconazole, biofilm induced; caspofungin, amphotericin B repressed
orf19.3538	2.34564	5.03786	1.30687	1.86324	0.557148	FRE9	Ferric reductase; alkaline upregulated; ciclopirox olamine induced; induced by nitric oxide; regulated by Sef1p, Sfu1p, and Hap43p; Hap43p-induced gene
orf19.3213	1.16024	54.0625	1.3059	54.0785	1.12554		Ortholog of S. cerevisiae : JIP4, C. glabrata CBS138 : CAGL0M08954g, C. parapsilosis CDC317 : CPAR2_502220, Candida tenuis NRRL Y-1498 : CANTEDRAFT_94152 and Debaryomyces hansenii CBS767 : DEHA2E22330g
orf19.3793	1.04875	20.0856	1.29868	25.1016	1.23832		Putative protein of unknown function; mRNA binds to She3p; regulated by Nrg1p; greater mRNA abundance observed in a cyr1 or ras1 homozygous null mutant than in wild type
orf19.299	1.12882	84.6779	1.29303	91.6851	1.14547	ECM14	Ortholog(s) have role in fungal-type cell wall organization and endoplasmic reticulum, fungal-type vacuole localization
orf19.6500	1.70821	31.1991	1.29005	38.4546	0.755209	ECM42	Putative ornithine acetyltransferase; fungal-specific (no human or murine homolog); Gcn2p-, Gcn4p-regulated; clade-specific gene expression; possibly an essential gene, disruptants not obtained by UAU1 method
orf19.1263	1.45605	24.949	1.28655	21.694	0.883591	CFL1	Protein similar to ferric reductase Fre10p; possible functional homolog of S. cerevisiae Fre1p (reports differ); transcription is negatively regulated by Sfu1p, copper, amphotericin B, caspofungin; induced by ciclopirox olamine
orf19.2479	1.35777	3.74668	1.28463	4.58253	0.946133	UGA4	Putative gamma-aminobutyric acid/polyamine permease; nitrogen catabolite repressed gene, induced in absence of preferred N sources; transcriptionally induced upon phagocytosis by macrophage; gene regulation by nitrogen source requires Gat1p
orf19.1032	1.16214	39.0226	1.27897	33.1469	1.10054	SKO1	bZIP domain transcription factor involved in cell wall damage response; represses the yeast-to-hypha transition; mutants are caspofungin sensitive; induced by osmotic stress via Hog1p; induced by Mnl1p under weak acid stress
orf19.3902	2.03399	104.538	1.2665	135.253	0.622668		Predicted ORF in Assemblies 19, 20 and 21; decreased transcription is observed upon fluphenazine treatment or in an azole-resistant strain that overexpresses CDR1 and CDR2
orf19.3753	1.71515	81.1083	1.26608	58.4895	0.738173	SEF1	Zn2-Cys6 transcription factor; regulates iron uptake; transcription is negatively regulated by Sfu1p and positively regulated by Tbf1p; promotes virulence in mouse systemic infection; mutants display decreased colonization of mouse kidneys
orf19.94	1.18296	45.6388	1.25906	38.4947	1.06433		Ortholog of C. parapsilosis CDC317 : CPAR2_603030, Candida tenuis NRRL Y-1498 : CANTEDRAFT_113701, Debaryomyces hansenii CBS767 : DEHA2F10054g and Candida dubliniensis CD36 : CD36_60970
orf19.4827	1.19061	533.867	1.25102	548.651	1.05074	ADE12	Adenylosuccinate synthase; upregulated in biofilm; decreased expression in hyphae vs yeast-form cells; not induced during GCN response, in contrast to S. cerevisiae ADE12, which is induced by Gcn4p; stationary phase-enriched protein
NOVEL-Ca21chr5-008	1.35399	5.26972	1.24357	6.46802	0.918448		NOVEL-Ca21chr5-008
orf19.7225	1.19372	4.38284	1.24161	6.81213	1.04011		Ortholog of C. parapsilosis CDC317 : CPAR2_700610, Candida tenuis NRRL Y-1498 : CANTEDRAFT_135418, Debaryomyces hansenii CBS767 : DEHA2B01298g and Candida dubliniensis CD36 : CD36_13150
orf19.2551	1.05679	934.142	1.21992	1029.05	1.15436	MET6	Essential 5-methyltetrahydropteroyltriglutamate-homocysteine methyltransferase (cobalamin-independent methionine synthase); antigenic during murine or human systemic infection; heat shock, estrogen, possibly biofilm, and GCN-induced
orf19.6005	1.18011	15.6141	1.21243	18.8361	1.02739	HGT5	Putative glucose transporter of the major facilitator superfamily; the C. albicans glucose transporter family comprises 20 members; 12 probable membrane-spanning segments, extended N terminus; expressed in rich medium; Hap43p-repressed
orf19.4128	1.11547	20.8221	1.20442	21.4238	1.07974		Ortholog of C. parapsilosis CDC317 : CPAR2_209600, Candida tenuis NRRL Y-1498 : CANTEDRAFT_134010, Debaryomyces hansenii CBS767 : DEHA2C14960g and Candida dubliniensis CD36 : CD36_19390
orf19.4716	2.92091	44.1778	1.2003	31.8161	0.410934	GDH3	NADP-glutamate dehydrogenase; hyphal downregulated; regulated by Nrg1p, Plc1p; Efg1p-downregulated; upregulated by Rim101p at pH 8; GlcNAc, ciclopirox, ketoconazole induced; hypoxia repressed; protein in exponential and stationary phases
orf19.2376	1.16045	6.15215	1.19387	8.87212	1.0288		Has domain(s) with predicted catalytic activity, nucleic acid binding, zinc ion binding activity
orf19.6117	1.48896	73.085	1.18175	93.9441	0.793678		Predicted ORF in Assemblies 19, 20 and 21; ketoconazole and hypoxia induced
orf19.1765	1.06315	13.3125	1.17659	15.235	1.1067		Secreted protein; fluconazole-induced
orf19.3202	1.02725	6.26135	1.17002	4.94307	1.13898		Protein not essential for viability
orf19.2638	1.31345	2.59998	1.16542	4.95361	0.887301		Ortholog of C. parapsilosis CDC317 : CPAR2_502060, Candida tenuis NRRL Y-1498 : CANTEDRAFT_115234, Candida dubliniensis CD36 : CD36_53200 and Pichia stipitis Pignal : PICST_32115
orf19.5704	1.18064	26.0501	1.15294	15.6237	0.976537		Ortholog(s) have rRNA binding activity, role in mitochondrial RNA processing, mitochondrial genome maintenance, rRNA metabolic process and mitochondrion localization
orf19.225	1.08311	66.5619	1.14538	64.7802	1.0575		Hap43p-repressed gene
orf19.7475	1.05934	11.1165	1.13432	11.9757	1.07078	PHO81	Protein involved in regulation of hyphal development; required for response to farnesoic acid; possibly adherence-induced
orf19.850	1.00211	24.9336	1.12597	23.9293	1.1236		Ortholog(s) have protein-N-terminal asparagine amidohydrolase activity, role in cellular protein modification process, protein catabolic process and cytosol, mitochondrion, nucleus localization
orf19.367	1.10515	130.366	1.10798	139.596	1.00255	CNH1	Na+/H+ antiporter; required for wild-type growth, cell morphology, and virulence in a mouse model of systemic infection; not transcriptionally regulated by NaCl; fungal-specific (no human or murine homolog)
NOVEL-Ca21chr4-073	1.07396	2.4093	1.09491	2.18288	1.01951		NOVEL-Ca21chr4-073
orf19.4459	1.02181	60.1334	1.0908	49.5561	1.06752		Protein similar to S. cerevisiae Ynl234wp, which is a putative heme-binding stress-related protein; transposon mutation affects filamentous growth
orf19.2251	1.28541	47.3114	1.06803	32.9447	0.830891	AAH1	Protein not essential for viability; similar to S. cerevisiae Aah1p, which is an adenine deaminase involved in purine salvage and nitrogen catabolism; shows colony morphology-related gene regulation by Ssn6p; Hog1p-, biofilm-, CO2-induced
orf19.7362	1.03767	187.855	1.06469	201.226	1.02604	SKN1	Protein with predicted role in beta-1,6-glucan synthesis; probable N-glycosylated type II membrane protein; transcription and change in mRNA length induced by yeast-hyphal transition; transcription induced by Rim101p or caspofungin
orf19.1614	1.47727	17.9693	1.05423	15.2995	0.713631	MEP1	Ammonium permease; Mep1p is more efficient ammonium permease than Mep2p, whereas Mep2p has additional regulatory role; 11 predicted transmembrane regions; low mRNA abundance; hyphal downregulated; late-stage biofilm-induced
orf19.4584	1.1963	15.3227	1.05408	18.2643	0.88111	PHO114	Acid phosphatase, transcriptionally activated by Mnl1p under weak acid stress
NOVEL-Ca21chr1-028	1.40855	13.8709	1.05065	13.2058	0.74591		NOVEL-Ca21chr1-028
orf19.6793	1.29578	5.27322	1.04877	5.13083	0.809377		Sef1p-, Sfu1p-, and Hap43p regulated gene
orf19.5263	1.10741	455.48	1.01644	405.272	0.917853	SER33	Predicted enzyme of amino acid biosynthesis; Gcn4p-regulated; upregulated in biofilm; protein present in exponential and stationary growth phase yeast cultures; S. cerevisiae ortholog is Gcn4p regulated
orf19.7445	1.57639	83.9374	1.00664	69.5562	0.638576		Putative ortholog of S.c. Vid24, a peripheral membrane protein located at Vid (vacuole import and degradation) vesicles; regulated by Sef1p-, Sfu1p-, and Hap43p
orf19.6689	1.58282	16.5331	1.00308	14.6106	0.633731	ARG4	Argininosuccinate lyase, catalyzes the final step in the arginine biosynthesis pathway; alkaline downregulated; late-stage biofilm-induced

## Sheet: DS 2
DOWN	log2FC cph1Δ/efg1Δ	mean RPKM (YPD) cph1Δ/efg1Δ	log2FC Evo	mean RPKM (YPD) Evo	log2FC Evo vs cph1Δ/efg1Δ	Gene	Description
Evo
NOVEL-Ca21chr7-022			-5.00094	2.45079			NOVEL-Ca21chr7-022
orf19.2530			-3.38829	1.17256			Ortholog of Candida dubliniensis CD36 : CD36_26445 and Candida albicans WO-1 : CAWG_01496
NOVEL-Ca21chr3-012			-3.05793	1.35335			NOVEL-Ca21chr3-012
orf19.6837	-0.905717	78.4158	-2.49167	133.551		FMA1	Protein similar to oxidoreductases; transcription is upregulated in response to treatment with ciclopirox olamine; upregulation correlates with clinical development of fluconazole resistance
NOVEL-Ca21chr1-042			-2.32475	8.75775			NOVEL-Ca21chr1-042
NOVEL-Ca21chr6-034			-2.3196	3.23184			NOVEL-Ca21chr6-034
NOVEL-Ca21chr2-083			-2.30983	1.77291			NOVEL-Ca21chr2-083
orf19.5820			-2.17986	1.7474		UGA6	Putative GABA-specific permease; decreased transcription is observed upon benomyl treatment or in an azole-resistant strain that overexpresses MDR1
NOVEL-Ca21chrR-104			-2.14556	1.86863			NOVEL-Ca21chrR-104
NOVEL-Ca21chr2-063			-2.11766	1.83185			NOVEL-Ca21chr2-063
NOVEL-Ca21chr3-051			-2.08835	4.11727			NOVEL-Ca21chr3-051
orf19.6816			-1.97234	53.8475			Ortholog(s) have alditol:NADP+ 1-oxidoreductase activity, role in D-xylose catabolic process, arabinose catabolic process, cellular response to oxidative stress and cytosol, nucleus localization
NOVEL-Ca21chr3-039			-1.92201	6.58669			NOVEL-Ca21chr3-039
NOVEL-Ca21chr7-014			-1.91779	8.88719			NOVEL-Ca21chr7-014
orf19.3905			-1.88765	2.64548			Planktonic growth-induced gene
NOVEL-Ca21chrR-040			-1.85014	4.06074			NOVEL-Ca21chrR-040
NOVEL-Ca21chrR-037			-1.80276	4.16519			NOVEL-Ca21chrR-037
orf19.1286			-1.78362	4.20573			Ortholog of Candida albicans WO-1 : CAWG_04776
orf19.4550	-0.874061	14.6297	-1.68806	21.6726			Predicted membrane transporter, member of the drug:proton antiporter (12 spanner) (DHA1) family, major facilitator superfamily (MFS); biofilm-induced
orf19.1651			-1.66243	8.79617			Ortholog of Candida dubliniensis CD36 : CD36_81960, Candida tropicalis MYA-3404 : CTRG_02378 and Candida albicans WO-1 : CAWG_02525
orf19.6937	-0.837245	327.716	-1.61264	412.668		PTR2	Putative oligopeptide transporter; regulated by Stp2p and Stp3p; transcriptionally induced upon phagocytosis by macrophage; downregulated by Rim101p at pH 8; biofilm-induced
orf19.873			-1.60473	7.14166			Ortholog of Candida albicans WO-1 : CAWG_04115
orf19.238	-0.897003	106.066	-1.60215	191.975		CCP1	Similar to cytochrome-c peroxidase N terminus; negatively regulated by Rim101p or alkaline pH; transcription induced by interaction with macrophage or low iron; oxygen-induced activity; regulated by Sef1p-, Sfu1p-, and Hap43p
orf19.4824	-0.696973	47.0692	-1.59573	71.9994			Planktonic growth-induced gene
NOVEL-Ca21chr3-022			-1.582	3.93982			NOVEL-Ca21chr3-022
NOVEL-Ca21chr5-030			-1.54757	13.4428			NOVEL-Ca21chr5-030
orf19.3618			-1.52242	49.5398		YWP1	Secreted yeast cell wall protein; possible role in dispersal in host; mutation causes increased adhesion and biofilm formation; stable propeptide; regulated by growth phase, phosphate, Ssk1p, Ssn6p, Efg1p, Efh1p, Hap43p; mRNA binds to She3p
orf19.54			-1.51907	28.9816		RHD1	Putative beta-mannosyltransferase, required for the addition of beta-mannose to the acid-labile fraction of cell wall phosphopeptidomannan; member of a 9-gene family; transcriptionally regulated on yeast-hyphal and white-opaque switches
orf19.2839	-0.944972	8.5742	-1.47318	13.3473		CIRT4B	Cirt family transposase; decreased transcription is observed in an azole-resistant strain that overexpresses CDR1 and CDR2; Hap43p-repressed gene; biofilm-induced
orf19.557	-0.740005	24.7205	-1.46535	31.8638			Hap43p-repressed gene; planktonic growth-induced gene
NOVEL-Ca21chr4-013	-0.958223	35.731	-1.45801	52.3458			NOVEL-Ca21chr4-013
orf19.2261			-1.37141	71.0589			Ortholog(s) have RNA binding activity, role in mRNA splicing, via spliceosome and U2 snRNP, U2-type prespliceosome, cytosol localization
NOVEL-Ca21chrR-067			-1.36969	19.4838			NOVEL-Ca21chrR-067
orf19.4664	-0.88434	23.2314	-1.3654	26.8101		NAT4	Putative histone acetyltransferase, involved in regulation of white-opaque switching; early-stage biofilm-induced gene
orf19.5132			-1.36368	13.3466			Predicted ORF in Assemblies 19, 20 and 21; transcription detected in high-resolution tiling array experiments
NOVEL-Ca21chrR-106			-1.35187	13.9552			NOVEL-Ca21chrR-106
orf19.946			-1.35052	69.8679		MET14	Putative adenylylsulfate kinase; predicted role in sulfur metabolism; induced upon biofilm formation; possibly adherence-induced; protein present in exponential and stationary growth phase yeast cultures
NOVEL-Ca21chr1-074			-1.34947	5.46033			NOVEL-Ca21chr1-074
orf19.3967			-1.34245	332.065		PFK1	Phosphofructokinase alpha subinit, Pfk1p-Pfk2p heteromultimer; activated by fructose 2,6-bisphosphate, AMP, inhibited by ATP; activity reduced on hyphal induction; phagocytosis-downregulated; fluconazole-induced; biofilm-induced
orf19.6540	-0.655796	495.581	-1.33574	791.182		PFK2	Phosphofructokinase beta subunit, a Pfk1p-Pfk2p heteromultimer; activated by fructose 2,6-bisphosphate, AMP, inhibited by ATP; downregulated upon phagocytosis or hyphal growth; fluconazole-induced; stationary-phase enriched; biofilm-induced
orf19.1037	-0.800255	30.2541	-1.3292	47.5854			Ortholog of Candida tenuis NRRL Y-1498 : CANTEDRAFT_114303, Candida dubliniensis CD36 : CD36_03460, Pichia stipitis Pignal : PICST_63037 and Spathaspora passalidarum NRRL Y-27907 : SPAPADRAFT_136773
NOVEL-Ca21chr4-032			-1.28908	5.72451			NOVEL-Ca21chr4-032
orf19.4482	-0.707853	14.5175	-1.27917	23.9669		IFI3	Predicted ORF in Assemblies 19, 20 and 21; constitutive expression independent of MTL or white-opaque status
NOVEL-Ca21chr1-101			-1.26617	6.15136			NOVEL-Ca21chr1-101
orf19.842	-0.944552	66.06	-1.25817	72.9147		ASR3	Gene regulated by cAMP and by osmotic stress; greater mRNA abundance observed in a cyr1 or ras1 homozygous null mutant than in wild type
orf19.5924	-0.744412	15.0251	-1.25721	25.0938		ZCF31	Predicted zinc-finger transcription factor; null mutant displays sensitivity to copper and SDS, and resistance to Calcofluor White; required for yeast cell adherence to silicone substrate
orf19.7340			-1.25559	12.3207			Ortholog of Candida albicans WO-1 : CAWG_02212
NOVEL-Ca21chr2-030			-1.24849	2.34799			NOVEL-Ca21chr2-030
orf19.6658	-0.7901	37.8969	-1.23471	32.6774			Stationary phase enriched protein; predicted ORF from Assembly 19; removed from Assembly 20; subsequently reinstated in Assembly 21 based on comparative genome analysis
orf19.406	-0.780816	202.858	-1.22355	287.102		ERG1	Squalene epoxidase, catalyzes epoxidation of squalene to 2,3(S)-oxidosqualene in the ergosterol biosynthesis; target of allylamine antifungal drugs; uses NADH as a reducing cofactor, while S. cerevisiae Erg1p uses NADPH; biofilm-induced
NOVEL-Ca21chr2-091			-1.21405	16.1029			NOVEL-Ca21chr2-091
NOVEL-Ca21chr3-060			-1.21057	2.37298			NOVEL-Ca21chr3-060
orf19.3515	-0.761955	147.033	-1.19962	158.615			Putative 3-hydroxyanthranilic acid dioxygenase, involved in NAD biosynthesis; Hap43p-repressed gene
NOVEL-Ca21chrR-025	-0.808468	149.346	-1.19329	657.205			NOVEL-Ca21chrR-025
orf19.508	-0.79851	75.8107	-1.18933	139.192		QDR1	Putative transporter of antibiotic resistance; transcription regulated by Nrg1p and Tup1p; caspofungin repressed; expression regulated by white-opaque switching; Hap43p-repressed gene; early-stage biofilm- and planktonic growth-induced gene
orf19.391			-1.18648	87.8229		UPC2	Zn2-Cys6 transcriptional regulator of ergosterol biosynthetic genes and sterol uptake; binds ERG2 promoter; induced upon ergosterol depletion, by azoles, anaerobicity, in biofilms; macrophage/pseudohyphal-repressed
orf19.1802	-0.843714	69.6649	-1.18353	89.3241			Putative termination and polyadenylation protein; decreased expression in response to prostaglandins
NOVEL-Ca21chr6-016			-1.17567	4.89858			NOVEL-Ca21chr6-016
orf19.4871	-0.873151	115.571	-1.16197	128.54		ERO1	Protein similar to S. cerevisiae Ero1p, which has a role in formation of disulfide bonds in the endoplasmic reticulum; fluconazole-induced; transcriptionally activated by Mnl1p under weak acid stress
orf19.6276	-0.823904	38.3727	-1.16192	36.7387			Ortholog of C. parapsilosis CDC317 : CPAR2_803870, Candida tenuis NRRL Y-1498 : CANTEDRAFT_112418, Debaryomyces hansenii CBS767 : DEHA2G15246g and Candida dubliniensis CD36 : CD36_05930
orf19.4211			-1.15251	152.823		FET3	Multicopper oxidase; required for growth in low-iron; required for prostaglandin E2 production; functional homolog of S. cerevisiae Fet3p; ketoconazole, caspofungin, amphotericin B repressed; regulated by Sef1p, Sfu1p, and Hap43p
NOVEL-Ca21chr2-032	-0.993098	131.753	-1.15101	170.286			NOVEL-Ca21chr2-032
orf19.4921.1	-0.844765	1346.44	-1.14402	1174.87			Ortholog of C. parapsilosis CDC317 : CPAR2_801610, Candida tenuis NRRL Y-1498 : CANTEDRAFT_102954, Debaryomyces hansenii CBS767 : DEHA2E14300g and Candida orthopsilosis Co 90-125 : CORT0A01680
orf19.4752	-0.835285	16.2914	-1.14182	18.6616		MSN4	Zinc finger transcription factor; similar to S. cerevisiae Msn4p, but not a significant stress response regulator in C. albicans; partly complements STRE-activation defect of S. cerevisiae msn2 msn4 double mutant; biofilm-induced gene
orf19.6321	-0.990465	370.188	-1.13868	348.085		PGA48	Putative GPI-anchored; adhesin-like protein; similar to S. cerevisiae Spi1p, which is induced at stationary phase; transcriptionally regulated by iron; expression greater in high iron; late-stage biofilm-induced
orf19.3441			-1.13255	150.335		FRP6	Putative ammonia transport protein; transcription is regulated by Nrg1p and Tup1p; regulated by Ssn6p; upregulated in the presence of human neutrophils; planktonic growth-induced gene
orf19.3997	-0.937431	3592.08	-1.1289	9708.97		ADH1	Alcohol dehydrogenase; oxidizes ethanol into acetaldehyde; at yeast, but not hyphal cell surface; soluble in hyphae; immunogenic in human/mouse; complements S. cerevisiae adh1 adh2 adh3 mutation; biofilm-, fluconazole-, farnesol-induced
orf19.1381	-0.891925	77.4848	-1.12857	103.595			Ortholog(s) have role in actin cortical patch localization, actin filament organization, endocytosis and actin cortical patch, spindle pole body localization
orf19.3104	-0.816871	18.043	-1.12641	17.1419			Protein with Mob2p-dependent hyphal regulation; transcription is regulated by Nrg1p and Mig1p; Hap43p-repressed gene
orf19.2917.1	-0.777707	64.4366	-1.12575	61.9622			Ortholog of C. parapsilosis CDC317 : CPAR2_401885 and Candida orthopsilosis Co 90-125 : CORT0E01925
orf19.6995			-1.12374	4.68099		ATO6	Putative fungal-specific transmembrane protein
NOVEL-Ca21chr1-011			-1.10662	18.8882			NOVEL-Ca21chr1-011
orf19.3537			-1.10593	24.3633			Putative sulfiredoxin; biofilm-induced gene; regulated by Tsa1p, Tsa1Bp in minimal media at 37 degrees C
orf19.771	-0.912932	15.8092	-1.10205	16.2344		LPG20	Aldo-keto reductase family protein; similar to aryl alcohol dehydrogenases; osmotic stress-induced, correlates with overexpression of MDR1 in fluconazole-resistant isolate; stationary phase enriched protein
orf19.767	-0.709453	66.8373	-1.09885	99.7302		ERG3	C-5 sterol desaturase; introduces C-5(6) double bond into episterol; some clinical isolates show increased azole resistance and defects in hyphal growth and virulence; Efg1p-repressed; fluconazole-induced
NOVEL-Ca21chrR-019			-1.09599	5.80833			NOVEL-Ca21chrR-019
orf19.4048	-0.842951	305.85	-1.08697	376.911		DES1	Putative delta-4 sphingolipid desaturase; planktonic growth-induced gene
orf19.4477			-1.08364	47.0878		CSH1	Aldo-keto reductase family member, similar to aryl alcohol dehydrogenases; role in fibronectin adhesion, cell surface hydrophobicity; regulated by temperature, growth phase, benomyl, macrophage interaction; azole resistance associated
orf19.7150			-1.08131	292.444		NRG1	Transcriptional repressor; regulates chlamydospore development, hyphal gene induction, virulence genes, and genes involved in rescue/stress responses; effects both Tup1p-dependent (major) and -independent (minor) regulation; biofilm-induced
orf19.4436	-0.947092	59.1821	-1.06482	62.3546			Planktonic growth-induced gene
NOVEL-Ca21chr2-012	-0.797814	24.4713	-1.06213	27.1728			NOVEL-Ca21chr2-012
NOVEL-Ca21chr2-033	-0.981443	473.97	-1.05858	553.239			NOVEL-Ca21chr2-033
orf19.2398	-0.854461	232.821	-1.05823	259.505			Hap43p-repressed gene; possible increased transcription in an azole-resistant strain that overexpresses CDR1 and CDR2; possibly transcriptionally regulated by Tac1p; induced by Mnl1p under weak acid stress; biofilm-induced
orf19.1742	-0.89428	81.7057	-1.05266	79.665		HEM3	Hydroxymethylbilane synthase (uroporphyrinogen I synthase); converts 4-porphobilinogen to hydroxymethylbilane during heme biosynthesis; transcription greater in high iron, CO2; alkaline downregulated; regulated by Sef1p, Sfu1p, and Hap43p
NOVEL-Ca21chrR-077			-1.05253	6.6613			NOVEL-Ca21chrR-077
NOVEL-Ca21chr1-073	-0.736536	33.6954	-1.05107	33.4951			NOVEL-Ca21chr1-073
orf19.5133	-0.639493	53.6934	-1.05047	52.1585		ZCF29	Predicted zinc-finger protein; null mutant displays sensitivity to caffeine and menadione, and resistance to fenpropimorph; Hap43p-repressed gene; mutants display decreased colonization of mouse kidneys
orf19.3656	-0.600639	114.103	-1.04816	132.133		COX15	Cytochrome oxidase assembly protein; transcription is regulated by Nrg1p and Tup1p; alkaline downregulated; Hap43p-repressed gene; early-stage biofilm-induced gene
orf19.6318	-0.882464	307.625	-1.04123	297.847			Ortholog(s) have endoplasmic reticulum, mitochondrion localization
orf19.1152			-1.0403	113.726			Late-stage biofilm-induced gene; regulated by Gcn2p and Gcn4p; induced in core stress response
NOVEL-Ca21chr7-009			-1.02778	12.4358			NOVEL-Ca21chr7-009
orf19.411			-1.02569	40.663			Protein similar to GTPase regulators; expression greater in low iron; transcriptionally activated by Mnl1p under weak acid stress; Hap43p-, Sfu1p- and Sef1p-regulated; biofilm- and planktonic growth-induced
orf19.2021			-1.00239	70.4228		HGT8	High-affinity glucose transporter of the major facilitator superfamily; 20 members in the C. albicans glucose transporter family; 12 probable membrane-spanning segments; gene has intron; expressed in rich medium; biofilm-induced
cph1Δ/efg1Δ
snR44d	-6.00247	7.58895					H/ACA box small nucleolar RNA (snoRNA)
NOVEL-Ca21chr4-051	-4.81136	1.0906					NOVEL-Ca21chr4-051
orf19.3232	-3.34455	2.13192					Putative transporter; mutation confers hypersensitivity to toxic ergosterol analog; fungal-specific (no human or murine homolog)
orf19.675.1	-3.07074	7.4608					Putative adhesin-like protein
orf19.6140	-2.71789	258.349				FRE30	Protein with similarity to ferric reductases; downregulated in response to amphotericin B, estradiol, or ciclopirox olamine, and upregulated by interaction with macrophage; un-merged from orf19.6139 in a revision of Assembly 21
orf19.4773	-2.30284	47.7066				AOX2	Alternative oxidase; induced by antimycin A, some oxidants; growth- and carbon-source-regulated; one of two isoforms (Aox1p and Aox2p); involved in cyanide-resistant respiratory pathway that is absent from S. cerevisiae; Hap43p-repressed
NOVEL-Ca21chr3-004	-2.23426	3.52118					NOVEL-Ca21chr3-004
orf19.5514	-2.1697	10.5223					Predicted ORF in Assemblies 19, 20 and 21; expression upregulated during growth in the mouse cecum
orf19.5307	-2.05699	1.1379				JEN2	Dicarboxylic acid transporter; regulated by glucose repression; induced by Rgt1p; transcription is upregulated in both intermediate and mature biofilms; disruptants not obtained by UAU1 method
orf19.1449	-2.00839	2.9804					Putative protein of unknown function; increased transcription is observed in an azole-resistant strain that overexpresses MDR1; protein present in exponential and stationary growth phase yeast cultures
orf19.7056	-1.97658	2.23478	-0.990542	2.05803			Putative protein of unknown function, transcription is upregulated in clinical isolates from HIV+ patients with oral candidiasis; regulated by Sef1p-, Sfu1p-, and Hap43p
NOVEL-Ca21chr1-111	-1.96426	3.35946					NOVEL-Ca21chr1-111
NOVEL-Ca21chr7-020	-1.92713	6.43734					NOVEL-Ca21chr7-020
orf19.5169	-1.88717	3.08521					Ortholog(s) have cytosol, nucleus localization
NOVEL-Ca21chr2-010	-1.7842	25.8801	-0.831353	17.545			NOVEL-Ca21chr2-010
orf19.7557	-1.7633	5.11855				FGR46	Protein lacking an ortholog in S. cerevisiae; transposon mutation affects filamentous growth
NOVEL-Ca21chrR-094	-1.5823	145.134					NOVEL-Ca21chrR-094
orf19.6000	-1.58221	96.8796	-0.926931	101.933		CDR1	Multidrug transporter of ATP-binding cassette (ABC) superfamily; transports phospholipids in an in-to-out direction; transcription induced by beta-estradiol, progesterone, corticosteroid, or cholesterol; repressed in young biofilms
orf19.1782.1	-1.57959	2.07676					ORF added to Assembly 21 based on comparative genome analysis; has intron
orf19.802	-1.57777	56.4512	-0.821582	35.8606		UGA1	Putative GABA transaminase; transcription regulated by Mig1p and Tup1p; stationary phase enriched protein
NOVEL-Ca21chr1-044	-1.5667	80.8315	-0.859168	117.151			NOVEL-Ca21chr1-044
snR40	-1.5454	94.2075					C/D box small nucleolar RNA (snoRNA)
orf19.3742	-1.54208	24.6829	-0.817745	18.768			Predicted ORF in Assemblies 19, 20 and 21; expression regulated during planktonic growth; greater mRNA abundance observed in a cyr1 homozygous null mutant than in wild type
orf19.6852.1	-1.50416	1813.58	-0.751979	2032.58			Ortholog of C. parapsilosis CDC317 : CPAR2_105360 and Candida orthopsilosis Co 90-125 : CORT0B06570
NOVEL-Ca21chr2-017	-1.4806	10.5812					NOVEL-Ca21chr2-017
orf19.670.2	-1.47417	863.217	-0.969965	1223.14			Hap43p-repressed gene; hypoxia downregulated, ketoconazole induced; late-stage biofilm-induced; induced in oralpharyngeal candidasis
orf19.675	-1.46601	66.5603	-0.962326	69.8994			Putative cell wall protein; induced in core stress response and core caspofungin response; iron-regulated; amphotericin B, ketoconazole, and hypoxia induced; regulated by Cyr1p, Ssn6p; induced in oralpharyngeal candidasis
snR3a	-1.44778	24.855					H/ACA box small nucleolar RNA (snoRNA)
orf19.4384	-1.38503	8.57697				HXT5	Putative sugar transporter; transcription upregulated in response to treatment with ciclopirox olamine; Snf3p-induced; alkaline downregulated; shows colony morphology-related gene regulation by Ssn6p; possibly essential gene
orf19.5763	-1.35826	10.0061					Has domain(s) with predicted nucleotide binding, oxidoreductase activity and role in oxidation-reduction process
NOVEL-Ca21chr2-075	-1.33122	51.8195	-0.923402	72.7302			NOVEL-Ca21chr2-075
orf19.5521	-1.30167	204.812	-0.782232	170.033		ISA1	Possible role in iron-sulfur cluster biogenesis or cytoplasm-to-mitochondrion iron transport; alkaline downregulated; expression greater in high iron; regulated by Sef1p, Sfu1p, and Hap43p
NOVEL-Ca21chr7-011	-1.25235	18.1407	-0.805658	19.4035			NOVEL-Ca21chr7-011
NOVEL-Ca21chr1-064	-1.22252	8.16872					NOVEL-Ca21chr1-064
orf19.6501	-1.19106	8.00728	-0.824402	6.11517			Ortholog of Candida dubliniensis CD36 : CD36_71960, Spathaspora passalidarum NRRL Y-27907 : SPAPADRAFT_63786, Candida tropicalis MYA-3404 : CTRG_05049 and Candida albicans WO-1 : CAWG_05564
snR8a	-1.18987	16.7013					H/ACA box small nucleolar RNA (snoRNA)
NOVEL-Ca21chr1-092	-1.18874	4.28644					NOVEL-Ca21chr1-092
NOVEL-Ca21chr7-042	-1.18843	17.7521					NOVEL-Ca21chr7-042
orf19.6079	-1.18116	5.9411					Predicted ORF in retrotransposon Tca8 with similarity to the Gag region encoding nucleocapsid-like protein; transcription is downregulated in response to ciclopirox olamine; filament induced; regulated by Rfg1p, Tup1p; overlaps orf19.6078.1
orf19.344	-1.17938	5.09136					Predicted ORF in Assemblies 19, 20 and 21; increased transcription is observed upon fluphenazine treatment or in an azole-resistant strain that overexpresses CDR1 and CDR2; possibly transcriptionally regulated by Tac1p
NOVEL-Ca21chr4-047	-1.17265	8.27211					NOVEL-Ca21chr4-047
orf19.3369	-1.17167	6.49285	-0.92769	4.86481		MOH1	Protein similar to S. cerevisiae Moh1p; transcription is induced in response to alpha pheromone in SpiderM medium; transcriptionally activated by Mnl1p under weak acid stress; possibly essential gene (UAU1 method); biofilm-induced
snR18	-1.16451	19.1005					C/D box small nucleolar RNA (snoRNA); snR18 is encoded within the intron of orf19.3838/EFB1
NOVEL-Ca21chr2-009	-1.16152	13.8998					NOVEL-Ca21chr2-009
orf19.345	-1.16037	11.9151					Ortholog(s) have succinate-semialdehyde dehydrogenase [NAD(P)+] activity, role in cellular response to oxidative stress, gamma-aminobutyric acid catabolic process, glutamate decarboxylation to succinate and cytoplasm localization
orf19.1442	-1.14948	52.9191				PLB4.5	Putative phospholipase B; Hog1p-induced; regulated by Ssn6p; putative GPI-anchor; repressed during cell wall regeneration; clade-associated gene expression; Hap43p-induced gene
NOVEL-Ca21chr7-048	-1.14479	34.2056	-0.680029	14.7302			NOVEL-Ca21chr7-048
NOVEL-Ca21chr2-061	-1.1352	50.4729					NOVEL-Ca21chr2-061
orf19.4756	-1.128	5.0571	-0.69505	4.98437			Ortholog of S. cerevisiae : YTP1, C. parapsilosis CDC317 : CPAR2_801590, Candida tenuis NRRL Y-1498 : CANTEDRAFT_109732 and Debaryomyces hansenii CBS767 : DEHA2C10384g
orf19.7341.1	-1.11596	225.11	-0.695828	167.692			Ortholog of C. parapsilosis CDC317 : CPAR2_201020, Candida tenuis NRRL Y-1498 : CANTEDRAFT_112678, Candida dubliniensis CD36 : cdub_CGOB_00015 and Debaryomyces hansenii CBS767 : DEHA2E02618g
orf19.5604	-1.11329	3.22988	-0.698247	3.89116		MDR1	Plasma membrane multidrug efflux pump; MDR major facilitator transporter superfamily; methotrexate is preferred substrate; overexpression in drug-resistant clinical isolates confers fluconazole resistance; repressed in young biofilms
NOVEL-Ca21chr6-017	-1.10619	5.21086					NOVEL-Ca21chr6-017
snR161a	-1.09871	29.2057					H/ACA box small nucleolar RNA (snoRNA)
NOVEL-Ca21chr2-054	-1.08916	77.847	-0.547512	92.9918			NOVEL-Ca21chr2-054
NOVEL-Ca21chrR-088	-1.07615	33.0554					NOVEL-Ca21chrR-088
snR35c	-1.07043	28.2151					H/ACA box small nucleolar RNA (snoRNA)
NOVEL-Ca21chr2-089	-1.0599	240.601	-0.674892	269.151			NOVEL-Ca21chr2-089
NOVEL-Ca21chr7-055	-1.0451	13.9307	-0.919137	7.70681			NOVEL-Ca21chr7-055
orf19.2691	-1.04498	5.76763					Planktonic growth-induced gene
orf19.1326	-1.04211	9.22456					Ortholog of Candida albicans WO-1 : CAWG_03455
orf19.5958	-1.03049	9.98178				CDR2	Multidrug transporter, ATP-binding cassette (ABC) superfamily; transports phospholipids, in-to-out direction; overexpressed in azole-resistant isolates; repressed in young biofilms
orf19.6550	-1.02613	49.0904	-0.990587	33.3763			Putative mitochondrial outer membrane protein; regulated by Sef1p-, Sfu1p-, and Hap43p
orf19.1307	-1.02116	4.57145					Has domain(s) with predicted membrane localization
orf19.1926	-1.01366	15.9418	-0.71549	11.3829		SEF2	Putative zinc cluster protein, required for normal resistance to copper; expression is repressed by Sfu1p under high-iron conditions; regulated by Sef1p, Sfu1p, and Hap43p
orf19.2242	-1.0095	74.2848	-0.912195	62.9702		PRB1	Endoprotease B; regulated by heat, carbon source (GlcNAc-induced), nitrogen, macrophage response, human neutrophils; D200-H232-S389 catalytic triad; similar to (does not replace) S. cerevisiae vacuolar B protease Prb1p; biofilm-induced
orf19.7279	-1.00553	41.6066	-0.973888	45.0427			Ortholog(s) have cytosol, nucleus localization
Common
orf19.1691	-2.83221	6.84943	-6.1595	141.552	2.17481		Plasma-membrane-localized protein; filament induced; Hog1p-, ketoconazole-, fluconazole- and hypoxia-induced; regulated by Nrg1p, Tup1p, Upc2p; increased expression in response to prostaglandins; biofilm- and planktonic growth-induced
orf19.1438	-5.5281	9.67872	-5.99621	19.2397	1.08468		Protein with homology to NADH dehydrogenase; regulated by Sef1p-, Sfu1p-, and Hap43p
orf19.3707	-5.76145	1468.06	-5.36938	2622.19	0.931949	YHB1	Nitric oxide dioxygenase, acts in nitric oxide scavenging/detoxification; role in virulence in mouse; transcription activated by NO, macrophage interaction; hyphal downregulated; mRNA binds to She3p; Hap43p-repressed
orf19.1932	-3.70512	12.6359	-5.23197	9.81717	1.41209	CFL4	C-terminus similar to ferric reductases; expression high in low iron; transcription negatively regulated by Sfu1p; ciclopirox olamine induced; shows colony morphology-related gene regulation by Ssn6p; Hap43p-repressed; Sef1p-regulated
NOVEL-Ca21chr3-030	-5.09965	41.7279	-5.2214	55.3878	1.02387		NOVEL-Ca21chr3-030
NOVEL-Ca21chr2-070	-3.01987	5.99773	-5.16425	9.42827	1.71009		NOVEL-Ca21chr2-070
orf19.6081	-4.88826	102.359	-5.07302	58.13	1.0378	PHR2	Glycosidase; role in cell wall structure; may act on beta-1,3-glucan prior to beta-1,6-glucan linkage; role in vaginal not systemic virulence (low pH not neutral); low pH, high iron, fluconazole, Hap43p-induced; Rim101p-downregulated at pH8
orf19.3664	-5.34398	340.304	-4.82194	121.236	0.902313	HSP31	Putative 30 kda heat shock protein; repressed during the mating process
NOVEL-Ca21chr2-069	-2.95031	3.93289	-4.75843	6.7495	1.61286		NOVEL-Ca21chr2-069
NOVEL-Ca21chr1-050	-3.57363	3.97784	-4.71205	3.1134	1.31856		NOVEL-Ca21chr1-050
orf19.6222.1	-3.45428	31.0591	-4.42169	24.424	1.28006		Ortholog of C. parapsilosis CDC317 : CPAR2_208910, Candida tenuis NRRL Y-1498 : CANTEDRAFT_114047, Debaryomyces hansenii CBS767 : DEHA2D14388g and Pichia stipitis Pignal : PICST_37629
orf19.638	-4.40497	159.964	-4.39844	206.743	0.998517	FDH1	Formate dehydrogenase, oxidizes formate to produce CO2; Mig1p regulated; induced by macrophages; fluconazole-downregulated; downregulated by Efg1p under yeast, not hyphal, growth conditions; predicted cytosolic; stationary phase enriched
orf19.1774	-2.50689	14.4815	-4.20807	48.8821	1.6786		Predicted ORF in Assemblies 19, 20 and 21; transcription is upregulated in an RHE model of oral candidiasis; virulence-group-correlated expression
orf19.7111.1	-4.7524	2342.58	-4.20708	1101.91	0.885253	SOD3	Cytosolic manganese-containing superoxide dismutase; protection against oxidative stress; downregulated by ciclopirox olamine, induced during stationary phase when SOD1 expression is repressed; Hap43p-repressed; biofilm-induced
orf19.2454	-2.24438	60.5083	-4.06231	63.3664	1.80999	PHO87	Putative phosphate permease; transcription negatively regulated by Rim101p at pH 8; expression regulated upon white-opaque switching; caspofungin repressed; biofilm-regulated; biofilm-induced; virulence-group-correlated expression
orf19.1868	-2.77423	43.927	-3.843	188.949	1.38525	RNR22	Putative ribonucleoside diphosphate reductase; shows colony morphology-related gene regulation by Ssn6p; RNA abundance regulated by tyrosol and cell density; Hap43p-repressed gene; biofilm- and planktonic growth-induced
orf19.3378	-3.77623	18.3686	-3.64074	21.7594	0.964121		Predicted ORF in Assemblies 19, 20 and 21; regulated by Tsa1p, Tsa1Bp in minimal media at 37 deg
orf19.2048	-2.90469	113.722	-3.57989	118.619	1.23245		Transcription is positively regulated by Sfu1p; Hap43p-repressed gene; planktonic growth-induced
orf19.1930	-3.48301	4.73501	-3.54684	6.10327	1.01833	CFL5	Ferric reductase; expression greater in low iron; negatively regulated by Sfu1p; ciclopirox olamine, flucytosine induced; amphotericin B repressed; transcription is positively regulated by Tbf1p, Hap43p; Sfu1p-regulated
orf19.5785	-2.75959	4.07571	-3.432	18.2444	1.24366		Predicted ORF in Assemblies 19, 20 and 21; greater mRNA abundance observed in a cyr1 or ras1 homozygous null mutant than in wild type; induced by nitric oxide
NOVEL-Ca21chr2-071	-2.61819	5.61139	-3.39151	5.88647	1.29537		NOVEL-Ca21chr2-071
NOVEL-Ca21chr1-049	-1.93312	5.81782	-3.37799	6.59439	1.74743		NOVEL-Ca21chr1-049
orf19.3448	-2.78728	331.81	-3.34935	404.354	1.20166		Predicted ORF in Assemblies 19, 20 and 21; ketoconazole-repressed
orf19.6817	-2.73854	37.8534	-3.27745	26.4835	1.19679	FCR1	Zinc cluster transcription factor; negative regulator of fluconazole, ketoconazole, brefeldin A resistance; transposon mutation increases filamentous growth; partially suppresses S. cerevisiae pdr1 pdr3 mutant fluconazole sensitivity
orf19.909	-3.161	121.814	-3.25387	125.114	1.02938	STP4	Putative transcription factor with zinc finger DNA-binding motif; induced in core caspofungin response; shows colony morphology-related gene regulation by Ssn6p; induced by 17-beta-estradiol, ethynyl estradiol
NOVEL-Ca21chr7-010	-3.16587	40.3124	-3.24062	57.1236	1.02361		NOVEL-Ca21chr7-010
NOVEL-Ca21chrR-083	-5.28019	5.5515	-3.23826	3.28329	0.613286		NOVEL-Ca21chrR-083
orf19.7585	-3.82965	40.5029	-3.20164	35.9622	0.836012	INO1	Inositol-1-phosphate synthase; inositol biosynthesis; antigenic in human; repressed by farnesol in biofilm or by caspofungin; regulated during biofilm, planktonic growth; upstream inositol/choline regulatory element; glycosylation predicted
NOVEL-Ca21chrR-058	-4.39886	19.7655	-3.1185	8.26691	0.708934		NOVEL-Ca21chrR-058
orf19.4907	-2.24045	54.4441	-3.05254	85.7036	1.36247		Putative protein of unknown function; Hap43p-repressed gene; increased transcription is observed upon fluphenazine treatment; possibly transcriptionally regulated by Tac1p; induced by nitric oxide; fungal-specific (no human/murine homolog
orf19.4737	-1.27716	117.429	-2.9943	175.678	2.3445	TPO3	Possible role in polyamine transport; MFS-MDR family; transcription induced by Sfu1p, regulated upon white-opaque switching; decreased expression in hyphae compared to yeast-form cells; regulated by Nrg1p; fungal-specific
orf19.5753	-3.02256	89.2893	-2.98735	35.5762	0.988351	HGT10	Glycerol permease involved in glycerol uptake; member of the major facilitator superfamily; induced by osmotic stress, at low glucose in rich media, during cell wall regeneration; 12 membrane spans; Hap43p-induced gene
NOVEL-Ca21chrR-080	-3.42076	8.34821	-2.98125	9.39937	0.871517		NOVEL-Ca21chrR-080
orf19.4274	-4.69899	30.2629	-2.97929	21.5804	0.634028	PUT1	Putative proline oxidase; alkaline upregulated by Rim101p; biofilm-induced
orf19.6586	-2.15032	34.0934	-2.94425	36.421	1.36922		Late-stage biofilm-induced gene; increased transcription observed upon benomyl treatment or in an azole-resistant strain that overexpresses MDR1; shows colony morphology-related regulation by Ssn6p; induced by nitric oxide; Hap43p-repressed
orf19.7077	-3.07722	1371.25	-2.92898	739.229	0.951827		Putative ferric reductase; transcription is activated by Mac1p under copper starvation; Plc1p-regulated; transcription is negatively regulated by Rim101p
orf19.1117	-1.67475	4.68514	-2.90006	17.6353	1.73164		Protein similar to Candida boidinii formate dehydrogenase; virulence-group-correlated expression; Hap43p-repressed gene
NOVEL-Ca21chrR-014	-2.51964	74.1764	-2.87086	105.432	1.13939		NOVEL-Ca21chrR-014
NOVEL-Ca21chr2-046	-3.93891	5.81426	-2.84702	7.84995	0.722794		NOVEL-Ca21chr2-046
NOVEL-Ca21chr2-041	-3.03302	403.732	-2.84697	619.851	0.938656		NOVEL-Ca21chr2-041
orf19.3925	-3.85051	1.14596	-2.81814	1.54878	0.731888		Putative protein of unknown function, transcription is activated in the presence of elevated CO2
orf19.4941	-2.74381	995.495	-2.81092	1737	1.02446	TYE7	bHLH transcription factor involved in control of glycolysis; required for biofilm formation; hyphally regulated by Cph1p, Cyr1p; flucytosine, Hog1p induced; amphotericin B, caspofungin repressed; induced in biofilm and planktonic growth
orf19.1258	-2.96549	20.5726	-2.79813	32.3954	0.943563		Putative adhesin-like protein; regulated by Tsa1p, Tsa1Bp in minimal media at 37 deg; transcription is induced in response to alpha pheromone in SpiderM medium; clade-associated gene expression; Hap43p-induced gene
NOVEL-Ca21chr2-072	-2.41118	8.01806	-2.79161	8.31808	1.15777		NOVEL-Ca21chr2-072
orf19.347	-2.40305	2.54606	-2.77289	6.39538	1.15391	RSN1	Hap43p-repressed gene; biofilm-induced gene; protein induced during the mating process; planktonic growth-induced gene
NOVEL-Ca21chr2-006	-2.37712	425.169	-2.76964	528.707	1.16513		NOVEL-Ca21chr2-006
orf19.4612	-2.87675	16.0379	-2.75727	32.8679	0.958466		Hap43p-repressed gene
orf19.6770	-1.82636	108.103	-2.74043	152.044	1.50049		Ortholog of Candida dubliniensis CD36 : CD36_87190, Pichia stipitis Pignal : PICST_33566, Spathaspora passalidarum NRRL Y-27907 : SPAPADRAFT_62444 and Candida guilliermondii ATCC 6260 : PGUG_02243
orf19.7091	-2.11973	289.257	-2.67663	231.343	1.26272		Predicted ORF in Assemblies 19, 20 and 21; induced by nitric oxide
orf19.125	-2.67561	22.2064	-2.61903	30.4183	0.978853	EBP1	NADPH oxidoreductase; interacts with phenolic substrates such as 17beta-estradiol; possible role in estrogen response; induced by oxidative, weak acid stress, nitric oxide, benomyl, GlcNAc; activated by Cap1p, Mnl1p; Sko1p; Hap43p-repressed
orf19.3395	-2.37926	27.9078	-2.59689	31.1248	1.09147		Predicted membrane transporter, member of the drug:proton antiporter (12 spanner) (DHA1) family, major facilitator superfamily; induced by nitric oxide, oxidative stress, alpha pheromone; fungal-specific; Hap43p-repressed
orf19.4674.1	-3.31858	905.396	-2.59006	616.459	0.780471	CRD2	Metallothionein; role in adaptation to growth in high copper; basal transcription is cadmium-repressed; regulated by Ssn6p; complements copper sensitivity of an S. cerevisiae cup1 null mutant; regulated by Sef1p-, Sfu1p-, and Hap43p
orf19.5114.1	-2.8793	9290.95	-2.55201	12399.2	0.886329		Ortholog of C. parapsilosis CDC317 : CPAR2_206910 and Candida orthopsilosis Co 90-125 : CORT0A06270
orf19.3621	-1.66146	1.24062	-2.5514	2.18903	1.53564		Possible pseudogene; similar to Ywp1p; ORF extended upstream from the initiating Met of orf19.3621 has a stop codon in the region corresponding to the Ywp1p signal peptide; disruption causes no apparent phenotype; no expression detected
orf19.787.1	-1.85159	220.919	-2.54569	204.281	1.37486		ORF added to Assembly 21 based on comparative genome analysis; protein detected by mass spec in stationary phase cultures
orf19.822	-2.08359	16.6567	-2.54267	23.8858	1.22033	HSP21	Small heat shock protein involved in stress response and virulence; detected in some, not all, biofilm extracts; fluconazole-downregulated; transcription induced in cyr1 or ras1 mutants; stationary phase enriched protein
orf19.6282	-2.80714	33.1974	-2.52959	24.6221	0.901127		Has domain(s) with predicted nucleic acid binding, nucleotide binding activity
orf19.1027	-1.71579	22.9377	-2.51803	22.852	1.46756	PDR16	Phosphatidylinositol transfer protein; increased transcription correlates with CDR1 and CDR2 overexpression and azole resistance; induced by fluphenazine, 17-beta-estradiol, ethynyl estradiol, nitric oxide; farnesol-downregulated in biofilm
orf19.23	-2.23661	11.1717	-2.48436	11.5925	1.11077	RTA3	Similar to S. cerevisiae Rta1p (role in 7-aminocholesterol resistance) and Rsb1p (flippase); putative membrane protein; putative drug-responsive regulatory site; induced by fluphenazine, estradiol, ketoconazole, caspofungin
orf19.4942	-2.55044	15.2612	-2.43322	20.9021	0.954037		Ortholog of Candida albicans WO-1 : CAWG_00134
orf19.2531	-1.2925	5.02116	-2.41934	12.7829	1.87182	CSP37	Hyphal cell wall protein; role in progression of mouse systemic infection; predicted P-loop, divalent cation binding, N-glycosylation sites; expressed in yeast and hyphae; hyphal downregulated; stationary-phase enriched; GlcNAc-induced
orf19.3646	-2.9449	4046.02	-2.41914	4577.65	0.821467	CTR1	Copper transporter; transcribed in limited copper; induced by biofilm, Mac1p, Tye7p, macrophage interaction, alkaline pH via Rim101p; 17-beta-estradiol downregulated; complements S. cerevisiae ctr1 ctr3 copper transport mutant
NOVEL-Ca21chr3-029	-2.43518	6.83654	-2.3715	8.86177	0.973849		NOVEL-Ca21chr3-029
orf19.6660	-1.36081	35.2445	-2.30707	67.1765	1.69536		Putative protein of unknown function; mRNA binds to She3p; Hap43p-repressed gene; biofilm-induced
orf19.6948	-2.12722	209.936	-2.27124	141.114	1.0677	CCC1	Manganese transporter required for normal filamentous growth; mRNA binds She3p and is localized to hyphal tips; repressed by nitric oxide and alkaline pH; colony morphology-related regulation by Ssn6p; regulated by Sef1p, Sfu1p, and Hap43p
orf19.4774	-1.85836	9.6737	-2.26254	24.9663	1.2175	AOX1	Alternative oxidase; low abundance; constitutively expressed; one of two isoforms (Aox1p and Aox2p); involved in a cyanide-resistant respiratory pathway present in plants, protists, and some fungi, absent in S. cerevisiae; Hap43p-repressed
orf19.3433	-1.73813	14.7934	-2.22976	19.5292	1.28285	OYE23	Putative NAPDH dehydrogenase; induced by nitric oxide, benomyl; oxidative stress-induced via Cap1p; fungal-specific (no human or murine homolog); Hap43p-repressed gene
orf19.6882	-1.64239	155.88	-2.22691	278.914	1.35589	OSM1	Putative flavoprotein subunit of fumarate reductase; soluble protein in hyphae; fungal-specific (no human or murine homolog); caspofungin repressed; stationary phase enriched protein; biofilm-induced gene
orf19.2350	-1.87028	19.8953	-2.2019	20.0461	1.17731		Protein similar to S. cerevisiae Yor378wp; transposon mutation affects filamentous growth; not essential for viability; member of MFS family of transporters; fungal-specific (no human or murine homolog)
orf19.2584	-1.84158	6.87188	-2.19745	12.2377	1.19325	OPT9	Probable pseudogene similar to fragments of OPT1 oligopeptide transporter gene; decreased expression in hyphae compared to yeast-form cells; transcriptionally induced upon phagocytosis by macrophage
orf19.1415	-2.0142	49.1481	-2.19591	58.9311	1.09021	FRE10	Major cell-surface ferric reductase under low-iron conditions; 7 transmembrane regions and a secretion signal predicted; repressed by Tup1p, Rim101p, Ssn6p, Hog1p, caspofungin; ciclopirox olamine induced; not required for filamentous growth
orf19.6209	-2.52992	85.8204	-2.18549	73.7819	0.863858		Predicted membrane transporter, member of the monocarboxylate porter (MCP) family, major facilitator superfamily (MFS); possibly an essential gene, disruptants not obtained by UAU1 method
orf19.810	-2.01962	4.52057	-2.17566	7.50689	1.07726		Ortholog(s) have DNA helicase activity, role in DNA unwinding involved in replication, reciprocal meiotic recombination, synapsis and nucleus localization
orf19.6949	-2.73589	5.01124	-2.17506	4.36822	0.795009		Ortholog of Candida albicans WO-1 : CAWG_02687
orf19.5180	-1.20353	100.501	-2.17475	100.091	1.80698	PRX1	Thioredoxin peroxidase; transcriptionally induced by interaction with macrophage; fluconazole induced; Fkh2p-downregulated; caspofungin repressed; protein present in exponential and stationary growth phase yeast cultures
orf19.409	-1.6983	1529.71	-2.17327	1812.05	1.27968		Plasma membrane-localized protein; similar to S. cerevisiae Aim38p; Hap43p-repressed gene; late-stage biofilm-induced gene; induced in oralpharyngeal candidasis
orf19.951	-1.88303	236.622	-2.15052	291.516	1.14205		Hap43p-repressed gene; transcription downregulated upon yeast-hyphal switch; fluconazole-induced; biofilm-induced
orf19.6139	-3.20986	685.533	-2.15046	687.824	0.669954	FRE7	Copper-regulated cupric reductase similar to Fre10p; transcription is downregulated in response to treatment with ciclopirox olamine or 17-beta-estradiol; transcriptionally induced by alkaline conditions or interaction with macrophage
orf19.4631	-2.38251	660.023	-2.13062	710.616	0.894274	ERG251	C-4 sterol methyl oxidase with a role in ergosterol biosynthesis; Hap43p-induced; ketoconazole-induced; amphotericin B, caspofungin repressed; possibly an essential gene, disruptants not obtained by UAU1 method
NOVEL-Ca21chr2-050	-1.38953	33.0348	-2.11814	109.276	1.52436		NOVEL-Ca21chr2-050
orf19.5674	-2.31434	6.59586	-2.11219	7.08159	0.912651	PGA10	Plasma membrane protein of heme-iron utilization; allows utilization of hemin and hemoglobin as iron sources in host tissues; predicted GPI anchor; biofilm, hypoxia, ketoconazole, ciclopirox, or hyphal-induced; upregulated by Rim101p at pH8
NOVEL-Ca21chr1-089	-2.82743	13.7537	-2.10768	6.25245	0.745442		NOVEL-Ca21chr1-089
orf19.921	-2.41497	120.571	-2.10685	106.616	0.872414	HMS1	Transcriptional regulator required for morphogenesis induced by elevated temperature or Hsp90 compromise; acts downstream of Pcl1p
orf19.4450.1	-2.82056	1346.38	-2.09686	1000.84	0.74342		Protein conserved among the fungal CTG-clade; gene contains two adjacent upstream SRE-1 elements; highly up-regulated in cecum-grown cells in a Cph2p-dependent manner; Hap43p-repressed gene; biofilm-induced
NOVEL-Ca21chr1-046	-2.54501	5.58823	-2.07771	6.20595	0.816384		NOVEL-Ca21chr1-046
orf19.1048	-1.61677	5.70851	-2.07422	14.1533	1.28294	IFD6	Aldo-keto reductase family member; similar to aryl alcohol dehydrogenases; increased protein correlates with MDR1 overexpression (but not CDR1 or CDR2) in fluconazole-resistant clinical isolates; farnesol regulated; possibly essential gene
NOVEL-Ca21chr4-071	-2.54053	3.31669	-2.06626	1.79862	0.813319		NOVEL-Ca21chr4-071
NOVEL-Ca21chrR-024	-2.02492	64.3152	-2.06342	96.5288	1.01901		NOVEL-Ca21chrR-024
orf19.7313	-2.15373	39.399	-2.06113	35.0462	0.957006	SSU1	Protein similar to S. cerevisiae Ssu1p sulfite transport protein; transposon mutation affects filamentous growth; regulated by Gcn2p and Gcn4p; induced by nitric oxide; Hap43p-repressed; biofilm-induced
orf19.7042	-2.01454	42.2463	-2.06025	9.46799	1.02269		Increased transcription is observed upon benomyl treatment or in an azole-resistant strain that overexpresses MDR1; induced by nitric oxide
orf19.1354	-2.07464	1457.12	-2.01423	1933.08	0.97088	UCF1	Hap43p-repressed gene; mRNA binds She3p; transcription induced in high iron, decreased upon yeast-hyphal switch; downregulation correlates with clinical development of fluconazole resistance; Ras1p-regulated; biofilm-induced gene
orf19.6078	-1.79864	24.3027	-2.00226	40.4505	1.11321	POL93	Predicted ORF in retrotransposon Tca8 with similarity to the Pol region of retrotransposons encoding reverse transcriptase, protease and integrase; downregulated in response to ciclopirox olamine; induced upon biofilm formation
orf19.1153	-1.25785	89.5855	-1.97925	169.037	1.57351	GAD1	Putative glutamate decarboxylase; alkaline, macrophage-downregulated gene; amphotericin B induced; transcriptionally activated by Mnl1p under weak acid stress; stationary phase enriched protein
orf19.993	-1.85645	204.365	-1.95749	263.21	1.05442		Ortholog of C. parapsilosis CDC317 : CPAR2_502110, Candida tenuis NRRL Y-1498 : CANTEDRAFT_105930, Candida dubliniensis CD36 : CD36_09890 and Pichia stipitis Pignal : PICST_30848
orf19.5005	-1.62686	12.7198	-1.95368	20.1934	1.20089	OSM2	Putative mitochondrial fumarate reductase; regulated by Ssn6p, Gcn2p, and Gcn4p; Hog1p-downregulated; stationary phase enriched protein; Hap43p-repressed gene
NOVEL-Ca21chr2-007	-2.20105	8.25711	-1.94963	9.04219	0.885772		NOVEL-Ca21chr2-007
orf19.2849	-1.16814	4.44231	-1.94167	5.16105	1.66219	AQY1	Aquaporin water channel; mutant has increased resistance to osmotic shock; required for wild-type tolerance of freezing; not required for virulence in a mouse model of systemic infection; flucytosine repressed; biofilm-induced gene
orf19.6091	-1.7927	17.0668	-1.93259	15.1495	1.07803	RIM8	beta-arrestin-like protein involved in pH response; required for pathogenesis, activation of Rim101p and alkaline pH-induced hyphal growth; colony morphology-related gene regulation by Ssn6p; negative feedback regulation target
orf19.2602	-1.45398	10.814	-1.92525	19.9119	1.32412	OPT1	Oligopeptide transporter; transports 3-to-5-residue peptides; alleles are distinct, one has intron; suppresses S. cerevisiae ptr2-2 mutant defects; induced by BSA or peptides; Stp3p, Hog1p regulated; biofilm-regulated via Tye7p
orf19.2529.1	-1.81302	3674.84	-1.89884	4245.96	1.04734
NOVEL-Ca21chr3-008	-2.83084	9.81758	-1.87162	7.12633	0.661154		NOVEL-Ca21chr3-008
orf19.5228	-1.24135	289.039	-1.86223	472.918	1.50016	RIB3	3,4-Dihydroxy-2-butanone 4-phosphate synthase; homodimeric enzyme of riboflavin biosynthesis; converts ribulose 5-phosphate to L-3,4-dihydroxy-2-butanone 4-phosphate; transcription regulated on yeast-hyphal switch, macrophage interaction
orf19.1353	-1.83907	8.12761	-1.84982	9.98486	1.00585		Biofilm-and planktonic growth-induced gene; transcription downregulated upon yeast-hyphal switch; Ras1p-regulated; oral infection upregulated; mutants have reduced capacity to damage oral epithelial cells
orf19.7085	-3.05314	160.933	-1.84143	83.6265	0.603127		Predicted ORF in Assemblies 19, 20 and 21; induced in core stress response; induced by heavy metal (cadmium) stress via Hog1p; oxidative stress-induced via Cap1p; induced by Mnl1p under weak acid stress; macrophage-downregulated
orf19.2803	-1.04036	597.571	-1.8347	1015.92	1.76353	HEM13	Coproporphyrinogen III oxidase; antigenic; localizes to yeast cell surface, not hyphae; iron-regulated expression; macrophage-downregulated; not Rfg1p regulated, farnesol-induced; possibly essential; Hap43p-repressed gene; biofilm-induced
orf19.1067	-1.01786	73.3457	-1.82752	119.101	1.79546	GPM2	Putative phosphoglycerate mutase; decreased expression in hyphae compared to yeast-form cells; macrophage/pseudohyphal-repressed; induced by high levels of peroxide stress, farnesol-induced; biofilm- and planktonic growth-induced gene
orf19.2876	-1.58871	276.352	-1.81343	321.051	1.14145	CBF1	Transcription factor that binds upstream of ribosomal protein genes and the rDNA locus, with Tbf1p; also regulates sulfur starvation-response, respiratory, and glycolytic genes; does not bind to centromeres as does S. cerevisiae Cbf1p
orf19.6757	-1.46242	20.7592	-1.81219	12.048	1.23917	GCY1	Possible aldo/keto reductase; mutation confers hypersensitivity to toxic ergosterol analog; farnesol-downregulated; stationary phase enriched protein; biofilm- and planktonic growth-induced gene
orf19.6874	-1.53618	63.1202	-1.79049	72.4996	1.16554		Putative helix-loop-helix (HLH) transcription factor with a role in filamentous growth
orf19.6595	-1.45436	2.95856	-1.78469	8.23957	1.22713	RTA4	Protein similar to S. cerevisiae Rsb1p, involved in fatty acid transport; transposon mutation affects filamentous growth; alkaline downregulated; caspofungin induced; possibly an essential gene; Hap43p-repressed
orf19.5994	-1.34673	151.3	-1.77923	205.367	1.32115	RHB1	Putative small G protein from the Ras superfamily involved in cell wall integrity and control of filamentous growth under nitrogen starvation
NOVEL-Ca21chr1-106	-2.24656	11.7843	-1.7702	11.1389	0.787961		NOVEL-Ca21chr1-106
orf19.7374	-1.04251	41.6603	-1.7067	61.2942	1.63711	CTA4	Zinc cluster transcription factor; involved in response to nitric oxide; induced by nitric oxide; transcriptionally activated by Mnl1p under weak acid stress; downregulated upon adherence to polystyrene; Hap43p-repressed
orf19.5069	-1.59089	127.635	-1.70667	125.465	1.07278		Ortholog(s) have role in meiotic DNA recombinase assembly, reciprocal meiotic recombination and condensed nuclear chromosome localization
orf19.3261	-1.92504	10.3716	-1.69737	13.7195	0.881733	ATO9	Putative fungal-specific transmembrane protein
orf19.3526	-2.13829	46.9535	-1.68649	38.785	0.788709	ITR1	Inositol transporter required for uptake of exogenous inositol; major facilitator superfamily; 12 transmembrane motifs; expressed in rich medium; fluconazole, caspofungin downregulated; possibly essential gene (UAU1 method); biofilm-induced
orf19.3406	-1.46763	156.131	-1.67232	147.35	1.13947		Predicted ORF in Assemblies 19, 20 and 21; member of conserved Mcm1p regulon
NOVEL-Ca21chrR-044	-1.86678	4.33713	-1.66366	5.31532	0.891192		NOVEL-Ca21chrR-044
orf19.4777	-1.38435	173.79	-1.65988	216.439	1.19903	DAK2	Putative dihydroxyacetone kinase; transcription decreases upon yeast-hyphal switch; fluconazole-induced; caspofungin repressed; protein enriched in stationary phase yeast cultures; biofilm- and planktonic growth-induced gene
orf19.3923	-1.24937	6.1608	-1.64379	7.23936	1.31569	PGA37	Putative GPI-anchored protein; Hap43p-repressed gene
NOVEL-Ca21chrR-084	-1.71483	36.5881	-1.5956	41.4072	0.930472		NOVEL-Ca21chrR-084
orf19.7600	-1.11424	1388.54	-1.59284	1785.55	1.42953	FDH3	Glutathione-dependent formaldehyde dehydrogenase involved in glycine catabolism; downregulated by Efg1p under yeast, not hyphal growth conditions; transcriptionally activated by Mnl1p under weak acid stress
orf19.2846	-1.05755	12.1169	-1.57157	32.2029	1.48604		Hap43p-repressed gene; induced in core caspofungin response; transcription regulated upon yeast-hyphal switch
orf19.7078	-1.29389	213.268	-1.56418	164.427	1.20889		Ortholog(s) have role in meiosis and cytoplasm localization
orf19.4370	-1.23748	28.6469	-1.53414	31.4019	1.23973		Predicted ORF in Assemblies 19, 20 and 21; induced by nitric oxide; oxidative stress-induced via Cap1p; fungal-specific (no human or murine homolog)
NOVEL-Ca21chr7-004	-1.39091	2.20854	-1.52723	2.40452	1.09801		NOVEL-Ca21chr7-004
orf19.5917	-1.11331	24.1669	-1.52238	35.5314	1.36743	STP3	Transcription factor; regulates SAP2, OPT1 expression and thereby protein catabolism for nitrogen source; activated via amino-acid-induced proteolytic processing; macrophage/pseudohyphal-repressed
NOVEL-Ca21chr1-005	-2.39757	5.64463	-1.50975	3.25316	0.629699		NOVEL-Ca21chr1-005
ITS2	-1.3011	33.6375	-1.50789	26.5599	1.15894	ITS2	Non-coding region in the 55 copies of rDNA repeat, between RDN58 and RDN25; in S. cerevisiae it is transcribed as part of the 35S precursor that is processed during rRNA maturation to yield 18S, 5.8S, and 25S rRNA species
orf19.4617	-1.03846	109.479	-1.49377	152.272	1.43845		Ortholog(s) have peptide alpha-N-acetyltransferase activity, role in N-terminal protein amino acid acetylation and NatC complex, cytosol, nucleus localization
NOVEL-Ca21chr2-090	-1.808	3.32298	-1.47244	4.9008	0.814403		NOVEL-Ca21chr2-090
orf19.2333	-1.34234	303.817	-1.47083	417.53	1.09572		Ortholog(s) have role in retrograde transport, endosome to Golgi and cytosol, late endosome, nucleus localization
orf19.243	-1.36868	16.1237	-1.46812	14.9249	1.07266	OXR1	Ortholog(s) have role in cellular response to oxidative stress and cytosol, mitochondrion, nucleus localization
orf19.6447	-1.36855	235.884	-1.46765	256.638	1.07241	ARF1	ADP-ribosylation factor, probable GTPase involved in intracellular transport; one of several C. albicans ADP-ribosylation factors; N-myristoylprotein; substrate of Nmt1p
NOVEL-Ca21chr1-108	-1.6789	73.1411	-1.46392	77.5529	0.871951		NOVEL-Ca21chr1-108
orf19.1979	-1.41834	41.5722	-1.45928	37.5884	1.02887	GIT3	Putative glycerophosphoinositol permease; fungal-specific (no human/murine homolog); alkaline downregulated; transcription specific to white cell type; caspofungin, macrophage/pseudohyphal-repressed; biofilm-induced
orf19.7400	-1.44169	40.1281	-1.4578	39.9042	1.01117	ALS7	ALS family protein; hypermutable contingency gene; growth-regulated, downregulated in biofilm; two variable repeat regions; expression in S. cerevisiae does not confer adhesiveness; ALS family includes adhesins, cell-surface glycoproteins
NOVEL-Ca21chrR-006	-1.35929	41.864	-1.44764	53.1229	1.065		NOVEL-Ca21chrR-006
orf19.6881	-1.16961	207.556	-1.44593	253.679	1.23625	YTH1	Putative mRNA cleavage and polyadenylation specificity factor; transcription is regulated upon yeast-hyphal switch; decreased expression in hyphae compared to yeast-form cells; fluconazole or flucytosine induced
orf19.633	-1.08738	15.4206	-1.4368	28.4996	1.32134		Putative methyltransferase; decreased expression in hyphae compared to yeast-form cells; expression regulated during planktonic growth; late-stage biofilm-induced gene; Hap43p-repressed gene
orf19.4943	-1.44738	16.8303	-1.43475	25.9294	0.991277	PSA2	Mannose-1-phosphate guanyltransferas; macrophage-downregulated gene; stationary phase enriched protein; Hap43p-repressed gene
orf19.7204	-1.35184	19.6569	-1.43402	11.6582	1.06079		Ortholog(s) have cytoplasm localization
orf19.7498	-1.46675	99.0766	-1.43252	100.55	0.976658	LEU1	3-isopropylmalate dehydratase; antigenic in humans; decreased expression in hyphae vs yeast cells; alkaline downregulated; upregulated by human whole blood or PMN cells; regulated by Sef1p-, Sfu1p-, and Hap43p
orf19.4689	-1.50828	5.82745	-1.4167	4.29672	0.939281	PGA57	Putative GPI-anchored protein; Hap43p-induced gene
orf19.5079	-1.47997	12.1915	-1.40634	17.338	0.950246	CDR4	Putative transporter of ATP-binding cassette (ABC) superfamily; biofilm, fluconazole, Sfu1p, Hog1p, core stress response induced; caspofungin repressed; fluconazole resistance is not affected by mutation or correlated with expression
orf19.4946	-1.3353	4.87673	-1.3872	4.10028	1.03887		Ortholog of C. parapsilosis CDC317 : CPAR2_801750, Candida tenuis NRRL Y-1498 : CANTEDRAFT_135403, Candida dubliniensis CD36 : CD36_12240 and Pichia stipitis Pignal : PICST_29111
SNRNAU6	-2.24115	17.6073	-1.38158	10.7314	0.616461	SNR6	Highly conserved U6 small nuclear RNA involved in splicing; ortholog of S. cerevisiae SNR6; gene transcribed by RNA Pol III
orf19.1066	-1.24846	12.47	-1.37005	12.4416	1.09739	GIG1	Protein induced by N-acetylglucosamine (GlcNAc); localized in cytoplasm; mutation causes increased resistance to nikkomycin Z
orf19.1996	-1.47623	79.5268	-1.36653	174.608	0.925687	CHA1	Similar to catabolic serine/threonine dehydratases; negatively regulated by Rim101p; expression greater in low iron; regulated on white-opaque switching; filament induced; transposon mutation affects filamentous growth; biofilm-induced
orf19.5339	-1.22348	82.7053	-1.35442	81.5928	1.10702		Predicted ORF in Assemblies 19, 20 and 21; transcription detected in high-resolution tiling array experiments
orf19.6408	-2.36752	97.0663	-1.33271	58.3085	0.562916		Hap43p-repressed gene; induced during planktonic growth
snR10a	-1.34625	101.82	-1.31	110.773	0.973071		H/ACA box small nucleolar RNA (snoRNA)
orf19.7495	-1.24749	18.0054	-1.30705	20.6305	1.04774		Predicted ORF in Assemblies 19, 20 and 21; induced by nitric oxide
orf19.2623	-1.34642	47.2695	-1.29384	64.2172	0.960951	ECM22	Putative transcription factor with zinc cluster DNA-binding motif
orf19.915	-1.27448	4.64478	-1.28421	7.87352	1.00763		Ortholog of Candida albicans WO-1 : CAWG_01960
orf19.5992	-1.1936	92.0658	-1.28119	147.801	1.07338	WOR2	Transcriptional regulator of white-opaque switching; required for maintenance of opaque state; Hap43p-induced gene
orf19.2693	-1.18378	13.7731	-1.26856	15.1787	1.07162	GST2	Putative glutathione S transferase; increased transcription upon benomyl treatment and in populations of cells exposed to fluconazole over multiple generations; regulated by Nrg1p, Tup1p; induced by nitric oxide; stationary phase enriched
NOVEL-Ca21chr3-031	-1.30759	131.509	-1.26053	159.729	0.964013		NOVEL-Ca21chr3-031
orf19.1482	-1.02196	105.534	-1.25829	111.325	1.23124	HSK3	Subunit of the Dam1 (DASH) complex, which acts in chromosome segregation by coupling kinetochores to spindle microtubules; expression regulated during planktonic growth
orf19.7468	-1.00344	27.245	-1.25027	23.9114	1.24599		Putative transcriptional activator; expression upregulated during growth in the mouse cecum
NOVEL-Ca21chr2-088	-1.20365	44.7098	-1.23714	54.2578	1.02782		NOVEL-Ca21chr2-088
orf19.5558	-1.02889	64.8467	-1.2333	65.4692	1.19867	RBF1	Transcription factor; glutamine-rich activation domain; binds RPG-box DNA sequences; predominantly nuclear; mutation causes accelerated induction of filamentous growth; antigenic during human oral infection; Sko1p-repressed
NOVEL-Ca21chr2-078	-1.40422	7.42877	-1.22957	10.1125	0.875628		NOVEL-Ca21chr2-078
NOVEL-Ca21chrR-085	-1.0225	37.3426	-1.22498	30.2039	1.19802		NOVEL-Ca21chrR-085
orf19.7027	-1.15706	33.1342	-1.21769	21.8938	1.0524		Ortholog of C. parapsilosis CDC317 : CPAR2_301430, Candida tenuis NRRL Y-1498 : CANTEDRAFT_132919, Debaryomyces hansenii CBS767 : DEHA2F22528g and Candida dubliniensis CD36 : CD36_70820
orf19.2655	-1.19336	73.7382	-1.19993	91.1906	1.0055	BUB3	Protein similar to S. cerevisiae Bub3p, a kinetochore checkpoint component; induced under hydroxyurea treatment; biofilm- and planktonic growth-induced gene
orf19.5911	-1.10496	118.697	-1.1954	135.945	1.08185	CMK1	Putative calcium/calmodulin-dependent protein kinase II; expression regulated upon white-opaque switching; biochemically purified Ca2+/CaM-dependent kinase is soluble, cytosolic, monomeric, and serine-autophosphorylated; Hap43p-repressed
orf19.2067	-1.29949	190.23	-1.18265	145.218	0.910088		Putative protein with a predicted role in mitochondrial iron metabolism; Hap43p-repressed gene; expression upregulated during growth in the mouse cecum
orf19.1800	-1.31744	31.9506	-1.18104	26.6269	0.896468		Ortholog of S. cerevisiae : TDA6, C. parapsilosis CDC317 : CPAR2_500960, Candida tenuis NRRL Y-1498 : CANTEDRAFT_113515 and Debaryomyces hansenii CBS767 : DEHA2C07216g
NOVEL-Ca21chrR-061	-1.05619	35.2393	-1.17918	26.3992	1.11644		NOVEL-Ca21chrR-061
NOVEL-Ca21chr6-023	-1.55223	5.82382	-1.17518	5.62772	0.757094		NOVEL-Ca21chr6-023
orf19.5626	-1.06769	460.953	-1.17509	608.665	1.10059		Biofilm-induced gene; Plc1p-regulated; transcriptionally activated by Mnl1p under weak acid stress
orf19.2050	-1.12876	75.5283	-1.15391	77.2082	1.02228		Ortholog(s) have sterol esterase activity, role in cellular lipid metabolic process, sterol metabolic process and fungal-type vacuole, integral to membrane, lipid particle localization
orf19.5759	-1.52047	56.2099	-1.15146	40.2871	0.757305	SNQ2	Protein similar to S. cerevisiae Snq2p transporter; member of PDR subfamily of ABC family; transposon mutation affects filamentation; benomyl-induced transcription; detected at yeast-form cell plasma membrane by mass spec
NOVEL-Ca21chr2-014	-1.24785	6.26145	-1.14245	6.71095	0.915537		NOVEL-Ca21chr2-014
NOVEL-Ca21chr1-119	-1.17198	10.0385	-1.12351	9.19636	0.958643		NOVEL-Ca21chr1-119
NOVEL-Ca21chr3-057	-1.14226	222.133	-1.11665	273.08	0.977577		NOVEL-Ca21chr3-057
NOVEL-Ca21chr6-022	-1.29147	53.9432	-1.10916	61.6069	0.858841		NOVEL-Ca21chr6-022
NOVEL-Ca21chrR-034	-1.55237	21.9622	-1.08979	17.2598	0.702015		NOVEL-Ca21chrR-034
NOVEL-Ca21chr1-118	-1.41449	10.9949	-1.07888	8.6214	0.762736		NOVEL-Ca21chr1-118
orf19.2397.3	-1.02431	52.5728	-1.06734	61.3588	1.04201		Putative aminotransferase; Hap43p-repressed gene; homozygous transposon insertion causes decreased colony wrinkling under filamentous growth-inducing conditions, but does not block true hyphal formation in liquid media
NOVEL-Ca21chr1-020	-1.11701	20.6772	-1.05868	21.426	0.947778		NOVEL-Ca21chr1-020
orf19.4783	-1.125	3.97435	-1.03864	3.86403	0.923234		Ortholog of Candida tenuis NRRL Y-1498 : CANTEDRAFT_110738, Debaryomyces hansenii CBS767 : DEHA2B00352g, Candida dubliniensis CD36 : CD36_08720 and Pichia stipitis Pignal : PICST_48836
orf19.5158	-1.13524	130.539	-1.03023	91.4132	0.907501		Protein with similarity to a human gene associated with colon cancer and to orf19.5158; regulated by Gcn4p, Cyr1p; induced in response to amino acid starvation; macrophage-induced protein, macrophage-downregulated gene
orf19.4720	-1.07259	206.129	-1.0107	194.249	0.942297	CTR2	Putative low-affinity copper transporter of the vacuolar membrane; late-stage biofilm-induced gene; induced by nitric oxide; clade-associated gene expression
orf19.3663.1	-1.10246	234.634	-1.00528	191.388	0.911858		Predicted ORF in Assembly 20 and 21; gene has intron

## Sheet: DS 3
cph1Δ/efg1Δ *	log2FC	DESeq	p value	EdgeR	p value	Name	Description
orf19.4599	7.85523	TRUE	1.69902e-38	TRUE	1.69855e-172	PHO89	Putative phosphate permease; expression is regulated upon white-opaque switching; alkaline upregulated by Rim101p; induced upon biofilm formation; possibly adherence-induced
orf19.4189	6.91799	TRUE	1.50159e-57	TRUE	6.72236e-57		Has domain(s) with predicted hydrolase activity
orf19.6824	6.57783	TRUE	1.40274e-30	TRUE	3.98483e-104	TRY6	Transcriptional regulator of yeast form adherence; required for yeast cell adherence to silicone substrate; possibly C. albicans-specific; induced in biofilm; transcription repressed in response to alpha pheromone in SpiderM medium
orf19.3112	6.26522	TRUE	5.59067e-54	TRUE	5.04863e-55	ZRT1	Putative zinc transporter, acts with Pra1p in sequestration of zinc from host tissues during infection; hyphal- and macrophage-induced; alkaline induced upon adherence to polystyrene; induced in oralpharyngeal candidasis
orf19.1344	4.92766	TRUE	4.88862e-15	TRUE	5.87296e-85		Predicted ORF in Assemblies 19, 20 and 21; fluconazole-induced
orf19.655	4.71778	TRUE	6.68916e-16	TRUE	1.48338e-54	PHO84	High-affinity phosphate transporter; expression regulated upon white-opaque switching or biofilm formation; Hog1p, ciclopirox olamine or alkaline induced; caspofungin or stress repressed; upregulated in RHE model; biofilm-, Hap43p-induced
orf19.1321	4.59848	TRUE	4.2753e-67	TRUE	1.73588e-77	HWP1	Hyphal cell wall protein; covalently crosslinked to epithelial cells by host transglutaminase; opaque- and a-specific, alpha-factor induced; at MTLa side of conjugation tube; assessment of virulence role complicated by URA3 effects
orf19.4215	4.51837	TRUE	8.11042e-58	TRUE	6.67839e-127	FET34	Putative multicopper ferroxidase; expression greater in low iron and reduced in a fluconazole-resistant isolate; downregulated by Sfu1p, Hog1p; alkaline upregulated by Rim101p; ciclopirox olamine, ketoconazole and hypoxia induced
orf19.7112	4.42793	TRUE	2.857e-45	TRUE	8.26256e-105	FRP2	Putative ferric reductase; alkaline upregulated by Rim101p; fluconazole-downregulated; upregulated in the presence of human neutrophils; possibly adherence-induced; regulated by Sef1p, Sfu1p, and Hap43p
orf19.111	4.2659	TRUE	1.20025e-65	TRUE	7.42883e-97	CAN2	Basic amino acid permease; arginine metabolism; transcription regulated by Nrg1p, Tup1p; caspofungin and flucytosine induced; shows colony morphology-related regulation by Ssn6p; fungal-specific (no human/murine homolog); Hap43p-repressed
orf19.5717	4.14787	TRUE	0.00362153	TRUE	1.68002e-07		Ortholog of Candida albicans WO-1 : CAWG_05019
orf19.3117	4.13748	TRUE	0.000183293	TRUE	1.41673e-20	CSA2	Extracellular-associated protein; downregulated by Rim101p at pH 8; regulated by Tsa1p, Tsa1Bp in minimal media at 37 deg; induced by ketoconazole and nitric oxide; Hap43p-induced
orf19.1277	4.10218	TRUE	7.387e-13	TRUE	4.38342e-49		Hap43p-repressed gene; repressed by Rgt1p; late-stage biofilm-induced gene
orf19.3111	4.03379	TRUE	2.14871e-39	TRUE	1.54113e-42	PRA1	Cell surface protein that sequesters zinc from host tissue; enriched at hyphal tips; released extracellularly; binds to host complement regulators; mediates leukocyte adhesion and migration; immunogenic in mouse; produced at ambient pH
orf19.7071	4.01631	TRUE	8.55556e-10	TRUE	7.60375e-17	FGR2	Protein similar to phosphate transporters; transposon mutation affects filamentous growth; expression is regulated upon white-opaque switching
orf19.2770.1	4.00576	TRUE	3.37775e-77	TRUE	2.44409e-118	SOD1	Cytosolic copper- and zinc-containing superoxide dismutase, involved in protection from oxidative stress and required for full virulence; alkaline upregulated by Rim101p; upregulated in the presence of human blood
orf19.2591	3.98658	TRUE	1.77021e-11	TRUE	4.56209e-24		Ortholog(s) have adenosylmethionine-8-amino-7-oxononanoate transaminase activity and role in biotin biosynthetic process
orf19.6864	3.93704	TRUE	8.09245e-20	TRUE	3.43624e-43		Has domain(s) with predicted ubiquitin-protein ligase activity, role in protein ubiquitination and ubiquitin ligase complex localization
orf19.5634	3.89836	TRUE	5.48987e-22	TRUE	2.32898e-69	FRP1	Ferric reductase; alkaline-induced by Rim101p; iron-chelation-induced by CCAAT-binding factor; fluconazole-downregulated; ciclopirox-, biofilm-, hypoxia-, Hap43p-induced; colony morphology-related regulation by Ssn6p; 2 CCAAT box motifs
orf19.2060	3.86635	TRUE	8.87339e-53	TRUE	2.16141e-74	SOD5	Copper- and zinc-containing superoxide dismutase; protective against oxidative stress; induced by neutrophils, hyphal growth, caspofungin, osmotic, oxidative stress; gene family includes SOD1,4,5,6; induced in oralpharyngeal candidiasis
orf19.5635	3.74829	TRUE	2.50685e-21	TRUE	2.51919e-71	PGA7	Hyphal surface antigen precursor; possible GPI-anchor; induced by ciclopirox olamine, ketoconazole, or by Rim101p at pH 8; regulated during biofilm and planktonic growth; cell wall regeneration-induced; Hap43p-, fluconazole, biofilm-induced
orf19.6202	3.64705	TRUE	1.3031e-08	TRUE	7.4582e-14	RBT4	Pry family protein; required for virulence in mouse systemic/rabbit corneal infections; not required for filamentation; mRNA binds She3 and is localized to hyphal tips; Hap43-induced; detected in both yeast and hyphal culture supernatants
orf19.1978	3.64274	TRUE	1.26103e-47	TRUE	7.76301e-102	GIT2	Putative glycerophosphoinositol permease; fungal-specific (no human or murine homolog); transcription is repressed in response to alpha pheromone in SpiderM medium; Hap43p-repressed gene
orf19.6073	3.61895	TRUE	1.85197e-28	TRUE	3.07163e-66	HMX1	Heme oxygenase; acts in utilization of hemin iron; transcriptionally activated by heat, low iron, or hemin; negatively regulated by Efg1p; expression greater in low iron; upregulated by Rim101p at pH 8; Hap43p-induced; biofilm-induced
orf19.7114	3.56638	TRUE	3.6364e-32	TRUE	2.13276e-69	CSA1	Surface antigen on elongating hyphae and buds; no obvious hyphal defects in mutant; strain variation in repeat domain number; upregulated in filaments; alkaline upregulated by Rim101p; ciclopirox induced; Efg1p-, Cph1p, Hap43p-regulated
orf19.2590	3.55087	TRUE	1.82398e-28	TRUE	1.14338e-36		Putative dethiobiotin synthetase; transcription is upregulated in clinical isolates from HIV+ patients with oral candidiasis; Hap43p-repressed gene; GlcNAc-induced protein
orf19.6169	3.53264	TRUE	1.82997e-21	TRUE	1.12234e-39	ATO1	Putative fungal-specific transmembrane protein; induced by Rgt1p
NOVEL-Ca21chrR-010	3.49012	TRUE	5.19569e-22	TRUE	1.75645e-16
orf19.5170	3.47247	TRUE	2.61122e-41	TRUE	2.40544e-79	ENA21	Predicted ORF similar to S. cerevisiae sodium transporters Ena1p and Ena5p; Gcn4p-regulated; flucytosine, amphotericin B, or ketoconazole-induced; osmotic stress-induced; overlaps orf19.5170.1, which is annotated as a blocked reading frame
orf19.6070	3.43804	TRUE	6.69205e-24	TRUE	6.84094e-70	ENA2	Putative sodium transporter; transcription upregulated in response to ciclopirox olamine; alkaline upregulated by Rim101p; repressed upon high-level peroxide stress; upregulated in oral candidiasis clinical isolates; possibly essential gene
orf19.984	3.38631	TRUE	1.32942e-35	TRUE	6.35911e-36	PHO8	Putative repressible vacuolar alkaline phosphatase; transcription is positively regulated by Rim101p; regulated by Tsa1p, Tsa1Bp in minimal media at 37 deg; possibly adherence-induced
orf19.4424	3.35428	TRUE	3.15082e-17	TRUE	3.8299e-22	PHO100	Putative inducible acid phosphatase; DTT-extractable and observed in culture supernatant under low-phosphate conditions; slight effect on murine virulence; induced on biofilm formation; virulence-group-correlated expression; N-glycosylated
orf19.6720	3.29692	TRUE	7.48689e-63	TRUE	5.34353e-96		Protein similar to S. cerevisiae Ydr090cp; transposon mutation affects filamentous growth
orf19.1587	3.16762	TRUE	4.5502e-68	TRUE	1.53687e-76	HGT20	Putative glucose transporter of the major facilitator superfamily; the C. albicans glucose transporter family comprises 20 members; 12 probable membrane-spanning segments; regulated by Nrg1p
orf19.5636	3.09727	TRUE	4.20199e-28	TRUE	2.46442e-67	RBT5	GPI-anchored cell wall protein involved in hemoglobin utilization; regulated by Rfg1p, Rim101p, Tbf1p, iron; repressed by Sfu1p, Hog1p, Tup1p; induced by serum, alkaline pH, ketoconazole, ciclopirox olamine, geldamycin, Hap43p, biofilm
orf19.5760	3.05712	TRUE	9.11191e-48	TRUE	8.30458e-49	IHD1	Putative GPI-anchored protein; alkaline upregulated; greater transcription in hyphal form than yeast form; regulated by Nrg1p, Rfg1p, Tup1p; regulated by Tsa1p, Tsa1Bp in minimal media at 37; induced in oralpharyngeal candidasis
orf19.2593	3.02973	TRUE	6.01682e-47	TRUE	4.00254e-47	BIO2	Putative biotin synthase; transcriptionally upregulated in high iron; transcription downregulated by treatment with ciclopirox olamine; upregulated in clinical isolates from HIV+ patients with oral candidiasis; Hap43p-repressed
orf19.5303	3.00131	TRUE	7.58163e-08	TRUE	3.05446e-18	PGA30	GPI-anchored protein of cell wall
orf19.3770	2.9392	TRUE	1.81726e-17	TRUE	8.20279e-21	ARG8	Putative acetylornithine aminotransferase; Gcn2p-, Gcn4p-regulated; transcription is upregulated in both intermediate and mature biofilms
orf19.4630	2.93701	TRUE	1.00659e-28	TRUE	3.24106e-30	CPA1	Putative carbamoyl-phosphate synthase subunit; alkaline downregulated; transcription is upregulated in both intermediate and mature biofilms
orf19.2947	2.92457	TRUE	3.40516e-81	TRUE	1.76645e-93	SNZ1	Stationary phase protein; soluble in hyphae; induced on yeast to hyphal switch, in response to 3-aminotriazole, or in azole-resistant strain overexpressing MDR1; regulated by Gcn4p, macrophage; no human/murine homolog
orf19.4716	2.92091	TRUE	4.8862e-18	TRUE	1.03024e-43	GDH3	NADP-glutamate dehydrogenase; hyphal downregulated; regulated by Nrg1p, Plc1p; Efg1p-downregulated; upregulated by Rim101p at pH 8; GlcNAc, ciclopirox, ketoconazole induced; hypoxia repressed; protein in exponential and stationary phases
orf19.1264	2.81212	TRUE	1.27466e-06	TRUE	7.8015e-23	CFL2	Putative oxidoreductase, iron utilization; regulated by Sfu1p, Sef1p, Hap43p, Nrg1p, Tup1p, Rim101p; alkaline, low iron, fluphenazine, ciclopirox olamine, flucytosine, fluconazole, biofilm induced; caspofungin, amphotericin B repressed
orf19.7469	2.76905	TRUE	5.48987e-22	TRUE	4.28495e-25	ARG1	Argininosuccinate synthase; arginine biosynthesis; regulated by Gcn4p, Rim101p; induced by amino acid starvation (3-AT) and benomyl treatment; stationary phase enriched protein; repressed in alkalinizing medium; planktonic growth-induced
orf19.2397	2.65348	TRUE	7.54481e-25	TRUE	1.82624e-53		Predicted membrane transporter, member of the anion:cation symporter (ACS) family, major facilitator superfamily (MFS); amphotericin B, caspofungin repressed; Hap43p-repressed
orf19.1345	2.64835	TRUE	1.67172e-33	TRUE	7.46225e-50	LIP8	Secreted lipase, member of a differentially expressed lipase gene family with possible roles in nutrition and/or in creating an acidic microenvironment; LIP5 and LIP8 are expressed at all stages of both mucosal and systemic infection
orf19.4673	2.63599	TRUE	3.13441e-06	TRUE	6.10651e-13	BMT9	Beta-mannosyltransferase, member of a 9-gene family that includes characterized genes BMT1, BMT2, BMT3, and BMT4 with roles in beta-1,2-mannosylation of cell wall phosphopeptidomannan; regulated by Sef1p-, Sfu1p-, and Hap43p
orf19.7596	2.5561	TRUE	2.69962e-10	TRUE	2.27843e-18		Hap43p-repressed gene
orf19.2810	2.53248	TRUE	1.00917e-05	TRUE	3.69467e-17	AAP1	Putative amino acid permease; fungal-specific (no human or murine homolog); possibly an essential gene, disruptants not obtained by UAU1 method
orf19.2681	2.5055	TRUE	0.000104003	TRUE	3.5094e-08	RBT7	Protein with similarity to RNase T2 enzymes, has putative secretion signal; expression is Tup1p-repressed
orf19.2770	2.45341	TRUE	0.00938841	TRUE	8.53638e-09		Ortholog of C. parapsilosis CDC317 : CPAR2_500340, Debaryomyces hansenii CBS767 : DEHA2G17754g, Candida dubliniensis CD36 : CD36_42220 and Pichia stipitis Pignal : PICST_31424
orf19.3810	2.44051	TRUE	1.13598e-60	TRUE	1.69732e-60		Ortholog(s) have methylenetetrahydrofolate dehydrogenase (NAD+) activity, role in folic acid-containing compound biosynthetic process, one-carbon metabolic process, purine nucleobase biosynthetic process and cytosol, nucleus localization
orf19.1349	2.38055	TRUE	1.85935e-06	TRUE	8.15924e-11		Ortholog of Candida dubliniensis CD36 : CD36_22470, Candida tropicalis MYA-3404 : CTRG_01829 and Candida albicans WO-1 : CAWG_05920
orf19.3538	2.34564	TRUE	3.15082e-17	TRUE	1.80461e-18	FRE9	Ferric reductase; alkaline upregulated; ciclopirox olamine induced; induced by nitric oxide; regulated by Sef1p, Sfu1p, and Hap43p; Hap43p-induced gene
orf19.751	2.32685	TRUE	5.12154e-14	TRUE	5.42201e-17		Ortholog of Candida dubliniensis CD36 : CD36_04660, Candida tropicalis MYA-3404 : CTRG_04484 and Candida albicans WO-1 : CAWG_00904
orf19.3221	2.30774	TRUE	4.71507e-18	TRUE	4.76848e-19	CPA2	Putative arginine-specific carbamoylphosphate synthetase; protein enriched in stationary phase yeast cultures; transcription is upregulated in both intermediate and mature biofilms
orf19.1171	2.30308	TRUE	8.90173e-07	TRUE	2.24049e-11		Ortholog of C. parapsilosis CDC317 : CPAR2_208080, Candida tenuis NRRL Y-1498 : CANTEDRAFT_120956, Debaryomyces hansenii CBS767 : DEHA2F24508g and Candida dubliniensis CD36 : CD36_10780
orf19.1327	2.29843	TRUE	2.15357e-17	TRUE	1.90567e-20	RBT1	Cell wall protein with similarity to Hwp1p, required for virulence; predicted glycosylation; Tup1p repressed; serum, hyphal and alkaline induced; farnesol, alpha factor induced; Rfg1p-, Rim101p-regulated; fluconazole-repressed
orf19.467	2.25976	TRUE	1.80619e-11	TRUE	4.53274e-19	WOR3	Transcription factor; modulator of white-opaque switch; induced in opaque cells; promoter bound by Wor1
orf19.6570	2.22304	TRUE	2.33711e-24	TRUE	1.31852e-37	NUP	Nucleoside permease; adenosine and guanosine are substrates, whereas cytidine, adenine, guanine, uridine, uracil are not; similar to a nucleoside permease of S. pombe; possibly processed by Kex2p
orf19.4145	2.21832	TRUE	2.8252e-24	TRUE	6.96929e-33	ZCF20	Predicted zinc-finger protein of unknown function; regulated by Sef1p, Sfu1p, and Hap43p; Hap43p-induced
orf19.700	2.2003	TRUE	1.18314e-11	TRUE	4.08929e-26	SEO1	Protein with similarity to permeases; transcription is negatively regulated by Sfu1p; flucytosine induced; transcriptionally activated by Mnl1p under weak acid stress
orf19.2769	2.17966	TRUE	2.74434e-10	TRUE	4.37983e-16		Putative protease B inhibitor; hyphal-induced expression; Cyr1p- and Ras1p-repressed
orf19.851	2.16956	TRUE	9.6789e-07	TRUE	6.98657e-11		Protein of unknown function; transcription is negatively regulated by Rim101p; negatively modulates intracellular ATP levels during the development of azole resistance; induced by Ca(2+) in a calcineurin-dependent manner
orf19.4788	2.16084	TRUE	3.01718e-17	TRUE	1.93417e-20	ARG5,6	Arginine biosynthetic enzyme activities; in S. cerevisiae, processed into distinct polypeptides with acetylglutamate kinase (Arg6p) activity and acetylglutamate-phosphate reductase (Arg5p) activity; Gcn4p regulated; alkaline downregulated
NOVEL-Ca21chr4-055	2.11062	TRUE	4.74235e-08	TRUE	4.12512e-13
orf19.4270	2.08948	TRUE	1.90904e-15	TRUE	2.81884e-18		Putative mannosyltransferase; regulated by Sef1p-, Sfu1p-, and Hap43p
orf19.3879	2.07643	TRUE	5.2881e-09	TRUE	2.92935e-14		Predicted ORF in Assemblies 19, 20 and 21; overlaps orf19.3879.1, which is a region annotated as blocked reading frame
orf19.5125	2.0688	TRUE	2.08245e-11	TRUE	1.16313e-11		Putative protein of unknown function; late-stage biofilm-induced gene; expression also regulated during planktonic growth; transcript induced by ketoconazole
orf19.6459	2.05761	TRUE	2.5792e-19	TRUE	5.25867e-27	DPP3	Protein similar to S. cerevisiae pyrophosphate phosphatase Dpp1p; required for farnesol biosynthesis; downregulated in response to 17-beta-estradiol, ethynyl estradiol
orf19.5610	2.05702	TRUE	3.02438e-08	TRUE	1.23935e-11	ARG3	Putative ornithine carbamoyltransferase; Gcn4p-regulated; Hap43p-induced gene; repressed in alkalinizing medium
orf19.4505	2.05591	TRUE	1.18402e-16	TRUE	4.98381e-18	ADH3	Putative NAD-dependent (R,R)-butanediol dehydrogenase; expression is regulated upon white-opaque switching; induced by nitric oxide independent of Yhb1p
orf19.3902	2.03399	TRUE	6.97136e-07	TRUE	1.19832e-21		Predicted ORF in Assemblies 19, 20 and 21; decreased transcription is observed upon fluphenazine treatment or in an azole-resistant strain that overexpresses CDR1 and CDR2
orf19.5750	2.02646	TRUE	1.03371e-46	TRUE	7.7314e-47	SHM2	Cytoplasmic serine hydroxymethyltransferase; complements glycine auxotrophy of S. cerevisiae shm1 shm2 gly1-1 triple mutant; antigenic in human; soluble protein in hyphae; farnesol-upregulated in biofilm; stationary-phase enriched protein
orf19.1306	2.02495	TRUE	3.25116e-40	TRUE	2.03845e-41		Ortholog(s) have cytosol, nucleus localization
NOVEL-Ca21chr7-052	2.02494	TRUE	5.76172e-22	TRUE	4.37573e-25
orf19.3710	1.99743	TRUE	2.8195e-23	TRUE	1.19832e-21	YHB5	Protein related to flavohemoglobins; not required for wild-type nitric oxide resistance; has predicted globin, FAD-binding, and NAD(P)-binding domains but lacks some conserved residues of flavohemoglobins; mRNA detected; filament induced
orf19.6569	1.99218	TRUE	3.5048e-31	TRUE	3.9214e-31		Has domain(s) with predicted role in transmembrane transport
orf19.5431	1.98529	TRUE	5.40806e-13	TRUE	1.21629e-15		Hap43p-repressed gene
orf19.4506	1.98151	TRUE	9.09389e-36	TRUE	4.89473e-39	LYS22	Putative homocitrate synthase; fungal-specific (no human or murine homolog); repressed by nitric oxide and by hypoxia; protein level decreases in stationary phase cultures; induced by ketoconazole
orf19.691	1.95307	TRUE	2.14871e-39	TRUE	5.28459e-38	GPD2	Surface protein similar to glycerol 3-P dehydrogenases; binds host Factor H, FHL-1 and plasminogen; regulated by Ssn6p, Nrg1p, Efg1p; induced upon cell wall regeneration, macrophage/pseudohyphal growth, core stress response;
orf19.2991	1.94425	TRUE	3.14759e-05	TRUE	1.81471e-08	HOL1	Putative MFS transporter; transcription regulated by Nrg1p; macrophage/pseudohyphal-repressed; transcription induced by alpha pheromone in SpiderM medium; possibly an essential gene, disruptants not obtained by UAU1 method
orf19.6003	1.94205	TRUE	2.33503e-15	TRUE	1.93782e-18		Ortholog(s) have role in intracellular signal transduction and cytoplasm, nucleus localization
orf19.6420	1.93262	TRUE	5.37941e-16	TRUE	2.62543e-17	PGA13	GPI-anchored cell wall protein involved in cell wall synthesis; required for normal cell surface properties; induced in oralpharyngeal candidasis
orf19.97	1.92368	TRUE	3.83487e-06	TRUE	1.12616e-10	CAN1	Basic amino acid permease; complements lysine transport mutation; 10 predicted transmembrane regions, 3 predicted N-glycosylation sites; transcriptionally induced by phagocytosis by macrophages; late-stage biofilm-induced
orf19.6017	1.88331	TRUE	1.55756e-08	TRUE	3.15026e-11		Has domain(s) with predicted zinc ion binding activity and intracellular localization
orf19.3374	1.83561	TRUE	0.00243994	TRUE	7.38599e-06	ECE1	Hyphal-specific protein; expression increases with extent of cell elongation; regulated by Rfg1p, Nrg1p, Tup1p, Cph1p, Efg1p, Hog1p, farnesol, phagocytosis; fluconazole-induced; may contribute to biofilm formation
orf19.1272	1.78941	TRUE	1.56468e-32	TRUE	8.99038e-34		Ortholog(s) have role in regulation of cell size and cytoplasm, nucleus localization
orf19.3222	1.78807	TRUE	3.30643e-28	TRUE	7.70588e-34		Ortholog(s) have Golgi apparatus, endoplasmic reticulum, fungal-type vacuole membrane localization
orf19.5061	1.78783	TRUE	3.32496e-38	TRUE	1.8641e-35	ADE5,7	Phosphoribosylamine-glycine ligase and phosphoribosylformylglycinamidine cyclo-ligase; interacts with Vps34p; required for hyphal growth and virulence; flucytosine induced; not induced in GCN response, in contrast to S. cerevisiae ortholog
NOVEL-Ca21chr1-035	1.78493	TRUE	2.2063e-07	TRUE	8.29338e-11
orf19.5537	1.77997	TRUE	2.9437e-06	TRUE	4.06704e-19	WSC2	Putative cell wall integrity and stress response protein; mRNA binds to She3p
orf19.2948	1.7711	TRUE	2.08198e-26	TRUE	5.15259e-33	SNO1	Protein with a predicted role in pyridoxine metabolism; expressed during stationary phase; transcription is regulated by Tup1p, Efg1p;
orf19.4381	1.76994	TRUE	6.07866e-18	TRUE	2.60061e-28	VTC3	Putative polyphosphate synthetase; downregulated in core caspofungin response; Hog1p-induced; transcription is opaque-specific; fungal-specific (no human or murine homolog)
orf19.3870	1.76483	TRUE	1.76252e-36	TRUE	7.85815e-37	ADE13	Adenylosuccinate lyase; enzyme of adenine biosynthesis; soluble protein in hyphae; not induced during GCN response, in contrast to the S. cerevisiae ortholog; repressed by nitric oxide
orf19.300	1.7621	TRUE	5.19109e-37	TRUE	3.07533e-35	AIP2	Putative actin interacting protein; regulated by Gcn4p; induced in response to amino acid starvation (3-aminotriazole treatment); repressed in the presence of elevated CO2
orf19.1736	1.75627	TRUE	0.00105225	TRUE	1.38108e-06		Predicted ORF in Assemblies 19, 20 and 21; transcription detected in high-resolution tiling array experiments
orf19.4056	1.75413	TRUE	3.2398e-11	TRUE	4.96689e-17	BRG1	DNA-binding transcription factor involved in control of biofilm formation; recruits Hda1p to promoters of hypha-specific genes; transposon mutation affects filamentous growth; Hap43p-repressed gene; late-stage biofilm-induced
orf19.4802	1.75241	TRUE	3.68776e-10	TRUE	3.97081e-13	FTH1	Protein similar to S. cerevisiae Fth1p, a high affinity iron transporter for intravacuolar stores of iron; repressed by Sfu1p, amphotericin B, caspofungin; induced by alkaline pH, ciclopirox olamine; regulated by Sef1p, Sfu1p, and Hap43p
orf19.2059	1.73497	TRUE	9.58709e-15	TRUE	6.63597e-15		Protein with homology to magnesium-dependent endonucleases and phosphatases; regulated by Sef1p-, Sfu1p-, and Hap43p
orf19.2896	1.73204	TRUE	1.07485e-09	TRUE	2.9946e-12	SOU1	Enzyme involved in utilization of L-sorbose; has sorbitol dehydrogenase, fructose reductase, and sorbose reductase activities; NAD-binding site motif; transcriptional regulation affected by chromosome 5 copy number; Hap43p-induced gene
NOVEL-Ca21chr3-032	1.72767	TRUE	0.00679696	TRUE	1.16198e-05
NOVEL-Ca21chr5-031	1.7261	TRUE	1.04064e-05	TRUE	2.74523e-09
orf19.7441	1.71607	TRUE	2.08805e-19	TRUE	2.70543e-17		Ortholog(s) have role in cellular lipid metabolic process, mRNA export from nucleus, protein export from nucleus and nuclear envelope localization
orf19.3753	1.71515	TRUE	6.73163e-23	TRUE	5.39274e-30	SEF1	Zn2-Cys6 transcription factor; regulates iron uptake; transcription is negatively regulated by Sfu1p and positively regulated by Tbf1p; promotes virulence in mouse systemic infection; mutants display decreased colonization of mouse kidneys
orf19.6500	1.70821	TRUE	9.31831e-14	TRUE	3.07278e-19	ECM42	Putative ornithine acetyltransferase; fungal-specific (no human or murine homolog); Gcn2p-, Gcn4p-regulated; clade-specific gene expression; possibly an essential gene, disruptants not obtained by UAU1 method
orf19.4818	1.70536	TRUE	5.65593e-17	TRUE	8.63802e-17		Ortholog of C. parapsilosis CDC317 : CPAR2_805240, Candida tenuis NRRL Y-1498 : CANTEDRAFT_116653, Debaryomyces hansenii CBS767 : DEHA2F10978g and Candida dubliniensis CD36 : CD36_09000
orf19.7411	1.69657	TRUE	7.07957e-06	TRUE	8.92364e-07	OAC1	Putative mitochondrial inner membrane transporter; transcription is upregulated in both intermediate and mature biofilms
orf19.7514	1.6934	TRUE	2.14264e-07	TRUE	4.09973e-16	PCK1	Phosphoenolpyruvate carboxykinase; regulated by hyphal switch, carbon source, Hap43p; repressed on glucose; induced by fluconazole, phagocytosis, H2O2, biofilm formation; induced in oralpharyngeal candidasis
orf19.5842	1.68985	TRUE	6.83181e-05	TRUE	4.63369e-10		Hap43p-repressed gene
orf19.1120	1.68471	TRUE	2.89563e-06	TRUE	2.47039e-09	FAV2	Adhesin-like protein; induced by mating factor in MTLa/MTLa opaque cells; induced in cyr1 mutant; filament induced; regulated by Nrg1p, Rfg1p, Tup1p; induced in oralpharyngeal candidasis
orf19.3554	1.66209	TRUE	4.22049e-24	TRUE	1.54509e-29	AAT1	Aspartate aminotransferase; soluble protein in hyphae; macrophage-induced protein; alkaline upregulated; amphotericin B repressed; gene used for strain identification by multilocus sequence typing; farnesol-, Hap43p-induced; GlcNAc-induced
orf19.5799	1.65194	TRUE	2.66828e-29	TRUE	2.33521e-31		Ortholog(s) have cytoplasm localization
orf19.849	1.62672	TRUE	0.00418994	TRUE	0.000270122		Ortholog(s) have role in protein N-linked glycosylation, protein O-linked glycosylation, response to stress
orf19.3829	1.61858	TRUE	1.27908e-31	TRUE	3.08291e-29	PHR1	Glycosidase of cell surface; may act on cell-wall beta-1,3-glucan prior to beta-1,6-glucan linkage; E169 and E270 at active site; role in systemic but not vaginal virulence (neutral, not low pH); high pH or filamentation induced
orf19.5037	1.61601	TRUE	0.00019514	TRUE	3.16566e-06	HRQ2	Protein not essential for viability
orf19.5906	1.60797	TRUE	2.42571e-31	TRUE	3.44215e-28	ADE2	Phosphoribosylaminoimadazole carboxylase; role in adenine biosynthesis; required for normal growth and virulence in immunosuppressed mouse infection; not induced in GCN response, in contrast to S. cerevisiae ADE2; stationary phase-enriched
orf19.1350	1.59844	TRUE	1.73415e-07	TRUE	1.2939e-12		Has domain(s) with predicted electron carrier activity, protein disulfide oxidoreductase activity and role in cell redox homeostasis
orf19.6689	1.58282	TRUE	4.97516e-10	TRUE	7.27132e-12	ARG4	Argininosuccinate lyase, catalyzes the final step in the arginine biosynthesis pathway; alkaline downregulated; late-stage biofilm-induced
orf19.7445	1.57639	TRUE	6.63661e-13	TRUE	3.19521e-21		Putative ortholog of S.c. Vid24, a peripheral membrane protein located at Vid (vacuole import and degradation) vesicles; regulated by Sef1p-, Sfu1p-, and Hap43p
orf19.5926	1.57282	TRUE	0.00323016	TRUE	1.7069e-07	ARG11	Putative ornithine transporter of the mitochondrial inner membrane; induced during the mating process
orf19.3483	1.56655	TRUE	3.05172e-11	TRUE	1.43286e-14		Putative phosphatidyl glycerol phospholipase C; late-stage biofilm-induced gene; Plc1p-regulated
orf19.7442	1.55528	TRUE	4.18317e-18	TRUE	9.76449e-16		Ortholog of C. parapsilosis CDC317 : CPAR2_206120, Candida tenuis NRRL Y-1498 : CANTEDRAFT_100862, Debaryomyces hansenii CBS767 : DEHA2F17270g and Candida dubliniensis CD36 : CD36_86500
orf19.2881	1.52921	TRUE	2.11354e-13	TRUE	2.44508e-13	MNN4	Regulator of mannosylphosphorylation of N-linked mannans to cell wall proteins; not required for virulence/kidney burden in mice or normal interaction with macrophages; mutants induce high levels of inflammatory cytokines in dendritic cells
NOVEL-Ca21chr5-045	1.52652	TRUE	2.11785e-07	TRUE	9.21578e-09
orf19.4688	1.52631	TRUE	1.6289e-27	TRUE	2.9553e-27	DAG7	Secretory protein; alpha-factor induced gene; mutation confers hypersensitivity to toxic ergosterol analog; a-specific transcription; planktonic growth-induced; fluconazole-induced
orf19.3434	1.52413	TRUE	6.96634e-05	TRUE	1.12691e-06	TRY5	Transcriptional regulator of yeast form adherence; required for yeast cell adherence to silicone substrate
orf19.5113	1.51821	TRUE	1.62541e-09	TRUE	6.5605e-11	ADH2	Alcohol dehydrogenase; soluble in hyphae; fungal-specific; expression regulated by white-opaque switching; regulated by Ssn6p; transcriptionally indued by Mnl1p by weak acid stress; protein enriched in stationary phase yeast cultures
orf19.5094	1.5122	TRUE	4.98842e-09	TRUE	7.05577e-10	BUL1	Protein not essential for viability; macrophage/pseudohyphal-induced; similar to S. cerevisiae Bul1p, which may be involved in selection of substrates for ubiquitination
orf19.341	1.50604	TRUE	1.2481e-13	TRUE	5.12875e-22		Putative spermidine export pump; fungal-specific (no human or murine homolog)
orf19.385	1.49243	TRUE	5.70451e-29	TRUE	2.19798e-25	GCV2	Glycine decarboxylase P subunit; protein of glycine catabolism; downregulated by Efg1p; Hog1p-induced; upregulated by Rim101p at acid pH; transcription activated in the presence of elevated CO2; stationary phase enriched protein
orf19.6117	1.48896	TRUE	6.83168e-06	TRUE	3.57436e-15		Predicted ORF in Assemblies 19, 20 and 21; ketoconazole and hypoxia induced
orf19.1440.2	1.48394	TRUE	6.76612e-06	TRUE	1.00393e-07
orf19.6021	1.47808	TRUE	0.00686258	TRUE	8.71566e-05	IHD2	Transcriptionally regulated by iron and by yeast-hyphal switching; expression greater in low iron
orf19.1614	1.47727	TRUE	1.49322e-09	TRUE	3.9825e-12	MEP1	Ammonium permease; Mep1p is more efficient ammonium permease than Mep2p, whereas Mep2p has additional regulatory role; 11 predicted transmembrane regions; low mRNA abundance; hyphal downregulated; late-stage biofilm-induced
orf19.2989	1.45985	TRUE	3.03948e-07	TRUE	6.33406e-09	GOR1	Ortholog(s) have glyoxylate reductase activity, role in glyoxylate catabolic process and cytosol, mitochondrion, nucleus localization
orf19.1263	1.45605	TRUE	5.75312e-06	TRUE	7.78303e-13	CFL1	Protein similar to ferric reductase Fre10p; possible functional homolog of S. cerevisiae Fre1p (reports differ); transcription is negatively regulated by Sfu1p, copper, amphotericin B, caspofungin; induced by ciclopirox olamine
orf19.4527	1.45134	TRUE	2.42476e-05	TRUE	4.76514e-12	HGT1	High-affinity glucose transporter, major facilitator superfamily; transcription induced by progesterone and by drugs including chloramphenicol and benomyl; likely essential for growth; protein newly produced during adaptation to the serum
orf19.2553	1.44015	TRUE	0.00354765	TRUE	4.55536e-05		Protein similar to S. cerevisiae Pmr1p; amphotericin B induced; previously merged with orf19.2552 in Assembly 20; unmerged from orf19.2552 in a revision of Assembly 21
orf19.4063	1.43598	TRUE	1.41623e-06	TRUE	1.72431e-08	GPT1	GABA/polyamine transporter; 9 to 11 membrane spanning segments; complements GABA uptake defect of an S. cerevisiae uga4 put4 gap1 triple mutant; complements growth of an S. cerevisiae spe1 mutant under polyamine limitation
orf19.6781	1.41532	TRUE	0.00184031	TRUE	2.82677e-09	ZFU2	Transcriptional regulator of yeast form adherence; zinc finger DNA-binding motif; mutants display increased colonization of mouse kidneys; required for yeast cell adherence to silicone substrate
orf19.7566	1.41263	TRUE	5.62369e-13	TRUE	5.37476e-18		Late-stage biofilm-induced gene; transcription is upregulated in clinical isolates from HIV+ patients with oral candidiasis; alkaline upregulated by Rim101p; fungal-specific (no human or murine homolog)
NOVEL-Ca21chr1-028	1.40855	TRUE	0.0041039	TRUE	3.18731e-05
orf19.1156	1.40416	TRUE	0.00116638	TRUE	3.74902e-06	FUS1	Probable ortholog of S. cerevisiae Fus1p, a membrane protein required for mating; transcription is activated by Cph1p in mating type a cells, homozygous for the MTLa locus; alpha factor induced
orf19.5645	1.39945	TRUE	1.64654e-10	TRUE	2.70543e-17	MET15	O-acetylhomoserine O-acetylserine sulfhydrylase; involved in sulfur amino acid biosynthesis; immunogenic; Hog1p, biofilm, possibly adherence-induced; brown colony color of homozygous mutant in Pb(2+) medium is visual selection marker
orf19.5302	1.39278	TRUE	1.49378e-05	TRUE	3.85891e-08	PGA31	Cell wall protein; putative GPI anchor; expression is regulated upon white-opaque switching; induced by Congo Red and by cell wall regeneration
orf19.5288.1	1.39052	TRUE	1.64289e-05	TRUE	9.94256e-08
orf19.5811	1.38903	TRUE	1.64941e-08	TRUE	9.42935e-16	MET1	Putative uroporphyrin-3 C-methyltransferase, methionine biosynthesis enzyme; upregulated by human whole blood or polymorphonuclear (PMN) cells; Hog1p-induced; fungal-specific (no human or murine homolog); Hap43p-repressed
orf19.4328	1.38643	TRUE	3.88565e-07	TRUE	3.39178e-14	CCC2	Copper-transporting P-type ATPase of Golgi; required for wild-type iron assimilation (indirect effect via Fet3p); induced by iron starvation, ciclopirox olamine; caspofungin repressed; not required for virulence in mouse systemic infection
orf19.492	1.38054	TRUE	1.67233e-24	TRUE	3.82969e-23	ADE17	5-Aminoimidazole-4-carboxamide ribotide transformylase, enzyme of adenine biosynthesis; antigenic in human; soluble protein in hyphae; not induced during GCN response, in contrast to the S. cerevisiae ortholog
orf19.6317	1.3668	TRUE	5.43668e-20	TRUE	6.23928e-19	ADE6	5-Phosphoribosylformyl glycinamidine synthetase, enzyme of adenine biosynthesis; not induced in GCN response, in contrast to the S. cerevisiae ortholog; protein only detected in stationary phase yeast-form cultures
orf19.177	1.36082	TRUE	7.43557e-07	TRUE	5.27147e-09		Has domain(s) with predicted phosphatidylinositol binding activity and role in cell communication
orf19.2479	1.35777	TRUE	3.60571e-06	TRUE	1.81547e-07	UGA4	Putative gamma-aminobutyric acid/polyamine permease; nitrogen catabolite repressed gene, induced in absence of preferred N sources; transcriptionally induced upon phagocytosis by macrophage; gene regulation by nitrogen source requires Gat1p
NOVEL-Ca21chr5-008	1.35399	TRUE	0.00425338	TRUE	1.85378e-05
orf19.1721	1.353	TRUE	2.57964e-05	TRUE	8.37694e-10	NCE103	Carbonic anhydrase involved in the conversion of CO2 to bicarbonate; essential for virulence in host niches with limited CO2, wild-type white-opaque switching; biofilm induced; activated by Mnl1p under weak acid stress; Hap43p-induced gene
orf19.6316.4	1.34932	TRUE	2.76819e-13	TRUE	3.40789e-13		Putative nuclear protein; Hap43p-induced gene; ortholog of S. cerevisiae YLR363W-A
orf19.95	1.34812	TRUE	0.00194772	TRUE	1.45277e-05		Ortholog of S. cerevisiae : PRM5, C. parapsilosis CDC317 : CPAR2_603060, Candida tenuis NRRL Y-1498 : CANTEDRAFT_113703 and Debaryomyces hansenii CBS767 : DEHA2F10032g
NOVEL-Ca21chr1-133	1.33938	TRUE	1.45448e-05	TRUE	9.79718e-07
orf19.4508	1.33565	TRUE	0.00464137	TRUE	0.000106238		Ortholog of Candida albicans WO-1 : CAWG_04200
orf19.5484	1.33	TRUE	2.51835e-22	TRUE	1.43208e-21	SER1	Putative 3-phosphoserine aminotransferase with a predicted role in serine and glycine biosynthesis; protein present in exponential and stationary yeast growth phases
orf19.4507	1.32922	TRUE	7.67865e-05	TRUE	1.12691e-06		Hap43p-repressed gene
orf19.7219	1.328	TRUE	8.37209e-09	TRUE	1.10167e-09	FTR1	High-affinity iron permease; required for mouse virulence, low-iron growth; iron, amphotericin B, caspofungin, ciclopirox, Hog1p, Sef1p, Sfu1p, and Hap43p regulated; complements S. cerevisiae ftr1 iron transport; Hap43p-repressed
orf19.2638	1.31345	TRUE	0.00642836	TRUE	7.35304e-05		Ortholog of C. parapsilosis CDC317 : CPAR2_502060, Candida tenuis NRRL Y-1498 : CANTEDRAFT_115234, Candida dubliniensis CD36 : CD36_53200 and Pichia stipitis Pignal : PICST_32115
orf19.744	1.30757	TRUE	3.6567e-07	TRUE	2.11982e-08	GDB1	Putative glycogen debranching enzyme; expression is regulated upon white-opaque switching; regulated by Nrg1p, Tup1p
orf19.1499	1.2965	TRUE	3.10365e-07	TRUE	1.58846e-09	CTF1	Putative zinc-finger transcription factor, similar to A. nidulans FarA and FarB; activates genes required for fatty acid degradation; induced by oleate; null mutant displays carbon source utilization defects and slightly reduced virulence
orf19.6793	1.29578	TRUE	4.72115e-05	TRUE	1.5148e-06		Sef1p-, Sfu1p-, and Hap43p regulated gene
orf19.3325	1.29335	TRUE	4.03803e-09	TRUE	1.2049e-13		Putative glycogen synthesis initiator; regulated by Efg1p and Efh1p; Hog1p-downregulated; shows colony morphology-related gene regulation by Ssn6p; increased expression in response to prostaglandins; biofilm-induced
NOVEL-Ca21chr7-054	1.29187	TRUE	7.01861e-05	TRUE	9.88655e-06
orf19.4551	1.28868	TRUE	0.000280137	TRUE	1.49334e-05	CTN1	Predicted carnitine acetyl transferase; required for growth on nonfermentable carbon sources but not for hyphal growth or virulence in mouse systemic model; transcription induced in macrophage; macrophage/pseudohyphal-repressed after 16 hr
orf19.2251	1.28541	TRUE	5.12549e-08	TRUE	1.69062e-11	AAH1	Protein not essential for viability; similar to S. cerevisiae Aah1p, which is an adenine deaminase involved in purine salvage and nitrogen catabolism; shows colony morphology-related gene regulation by Ssn6p; Hog1p-, biofilm-, CO2-induced
orf19.733	1.28081	TRUE	6.72101e-08	TRUE	4.29753e-09		Ortholog(s) have endoplasmic reticulum localization
orf19.5838	1.26684	TRUE	6.02702e-20	TRUE	2.57997e-19		Ortholog(s) have phosphoserine phosphatase activity, role in L-serine biosynthetic process and cytoplasm, nucleus localization
orf19.3435	1.26346	TRUE	0.00334138	TRUE	9.94084e-05		Ortholog of Candida albicans WO-1 : CAWG_05215
NOVEL-Ca21chrR-065	1.25537	TRUE	0.000721247	TRUE	0.000194261
orf19.716	1.25414	TRUE	6.47774e-12	TRUE	5.85281e-11		Hap43p-induced gene; regulated by Nrg1p, Tup1p; transcription is repressed in response to alpha pheromone in SpiderM medium
orf19.4377	1.25036	TRUE	0.00713708	TRUE	4.98209e-06	KRE1	Predicted GPI-anchor, role in 1,6-beta-D-glucan biosynthesis; production in S. cerevisiae increases glucan content and complements killer toxin sensitivity of kre1 mutant; possible N-linked glycosylation; caspofungin and biofilm induced
orf19.376	1.24594	TRUE	9.45653e-06	TRUE	9.13157e-07		Hap43p-repressed gene
orf19.5741	1.24166	TRUE	4.72349e-05	TRUE	2.4839e-09	ALS1	Adhesin; ALS family of cell-surface glycoproteins; adhesion, virulence roles; immunoprotective; band at hyphal base; amyloid domain; biofilm-induced; Rfg1p, Ssk1p; strain background affects expression; N-term binds fucose-containing glycans
orf19.2179	1.23535	TRUE	2.49431e-08	TRUE	1.64944e-11	SIT1	Transporter of ferrichrome siderophores, not ferrioxamine B; required for wild-type invasion of human epithelial cells in vitro, but not for wild-type systemic infection in mice; transcription regulated by iron, Sfu1p, SRfg1p, Tup1p, Hap43p
orf19.2762	1.23114	TRUE	8.1507e-17	TRUE	2.80494e-15	AHP1	Putative alkyl hydroperoxide reductase; immunogenic in mouse; biofilm-induced; fluconazole-induced; amphotericin B, caspofungin, alkaline downregulated; induced in core stress response; regulated by Ssk1p, Nrg1p, Tup1p, Ssn6p, Hog1p, Hap43p
orf19.4795	1.22205	TRUE	2.52155e-05	TRUE	1.80252e-06		Sef1p-, Sfu1p-, and Hap43p regulated gene
NOVEL-Ca21chr4-072	1.21415	TRUE	0.00547129	TRUE	0.000187075
orf19.6037	1.20741	TRUE	8.11284e-06	TRUE	3.14277e-08	ASM3	Putative secreted acid sphingomyelin phosphodiesterase; induced in biofilms; possible Kex2p substrate; increased transcription is observed in an azole-resistant strain that overexpresses MDR1
orf19.5286	1.20333	TRUE	4.09165e-17	TRUE	9.22988e-16	YCP4	Putative flavodoxin; fungal-specific (no human or murine homolog)
orf19.3439	1.20311	TRUE	0.000543488	TRUE	2.19662e-05		Predicted ORF in Assemblies 19, 20 and 21; greater mRNA abundance observed in a cyr1 homozygous null mutant than in wild type
orf19.7448	1.19837	TRUE	6.72272e-18	TRUE	1.26814e-17	LYS9	Putative enzyme of lysine biosynthesis; soluble protein in hyphae; amphotericin B repressed; Gcn4p-regulated; shows colony morphology-related gene regulation by Ssn6p; protein present in exponential and stationary growth phase yeast cells
orf19.4584	1.1963	TRUE	1.17336e-08	TRUE	5.95188e-08	PHO114	Acid phosphatase, transcriptionally activated by Mnl1p under weak acid stress
orf19.7225	1.19372	TRUE	4.41121e-05	TRUE	2.64277e-06		Ortholog of C. parapsilosis CDC317 : CPAR2_700610, Candida tenuis NRRL Y-1498 : CANTEDRAFT_135418, Debaryomyces hansenii CBS767 : DEHA2B01298g and Candida dubliniensis CD36 : CD36_13150
orf19.4827	1.19061	TRUE	2.20274e-19	TRUE	8.88746e-16	ADE12	Adenylosuccinate synthase; upregulated in biofilm; decreased expression in hyphae vs yeast-form cells; not induced during GCN response, in contrast to S. cerevisiae ADE12, which is induced by Gcn4p; stationary phase-enriched protein
orf19.1756	1.18957	TRUE	1.62484e-10	TRUE	6.12536e-09	GPD1	Protein similar to S. cerevisiae glycerol-3-phosphate dehydrogenase (enzyme of glycerol biosynthesis); biofilm-induced expression; regulated by Efg1p; regulated by Tsa1p, Tsa1Bp under H2O2 stress conditions
orf19.4096	1.18351	TRUE	0.000342506	TRUE	0.000198529		Ortholog(s) have 1-acylglycerophosphocholine O-acyltransferase activity
orf19.94	1.18296	TRUE	1.23733e-10	TRUE	4.52738e-10		Ortholog of C. parapsilosis CDC317 : CPAR2_603030, Candida tenuis NRRL Y-1498 : CANTEDRAFT_113701, Debaryomyces hansenii CBS767 : DEHA2F10054g and Candida dubliniensis CD36 : CD36_60970
orf19.5704	1.18064	TRUE	2.79872e-08	TRUE	5.80137e-08		Ortholog(s) have rRNA binding activity, role in mitochondrial RNA processing, mitochondrial genome maintenance, rRNA metabolic process and mitochondrion localization
orf19.5250	1.1802	TRUE	7.91948e-06	TRUE	1.12691e-06		Has domain(s) with predicted cofactor binding, nucleotide binding activity
orf19.6005	1.18011	TRUE	8.72262e-09	TRUE	1.93274e-10	HGT5	Putative glucose transporter of the major facilitator superfamily; the C. albicans glucose transporter family comprises 20 members; 12 probable membrane-spanning segments, extended N terminus; expressed in rich medium; Hap43p-repressed
orf19.4905	1.17847	TRUE	5.80204e-07	TRUE	2.41302e-07		Putative MFS transporter; Hap43p-induced gene; also regulated by regulated by Sef1p and Sfu1p; repressed in a ssr1 null mutant
orf19.2065	1.17495	TRUE	2.13662e-09	TRUE	2.12054e-10		Ortholog(s) have role in allantoin catabolic process and cytosol, nucleus localization
orf19.3727	1.1697	TRUE	0.00702136	TRUE	0.000227635	PHO112	Putative constitutive acid phosphatase; transcription is negatively regulated by Rim101p; DTT-extractable; N-glycosylated; Hap43p-induced; possibly an essential gene, disruptants not obtained by UAU1 method
orf19.5437	1.16532	TRUE	2.74489e-11	TRUE	9.10232e-05	RHR2	Glycerol 3-phosphatase; roles in osmotic tolerance, glycerol accumulation in response to salt; required for biofilm formation; biofilm-induced; regulated by macrophage, stress response, yeast-hyphal switch, pheromone, GCN4, HOG1, NRG1, TUP1
orf19.1032	1.16214	TRUE	2.87532e-06	TRUE	1.22396e-09	SKO1	bZIP domain transcription factor involved in cell wall damage response; represses the yeast-to-hypha transition; mutants are caspofungin sensitive; induced by osmotic stress via Hog1p; induced by Mnl1p under weak acid stress
orf19.2376	1.16045	TRUE	0.000959922	TRUE	3.1065e-05		Has domain(s) with predicted catalytic activity, nucleic acid binding, zinc ion binding activity
orf19.3213	1.16024	TRUE	1.25416e-11	TRUE	1.12871e-09		Ortholog of S. cerevisiae : JIP4, C. glabrata CBS138 : CAGL0M08954g, C. parapsilosis CDC317 : CPAR2_502220, Candida tenuis NRRL Y-1498 : CANTEDRAFT_94152 and Debaryomyces hansenii CBS767 : DEHA2E22330g
orf19.4166	1.15868	TRUE	4.55814e-07	TRUE	7.04252e-12	ZCF21	Predicted Zn2-Cys6 zinc-finger protein; mutants display increased colonization of mouse kidneys
orf19.5995	1.14633	TRUE	8.82855e-15	TRUE	6.39437e-15	MCA1	Putative cysteine protease with similarity to S. cerevisiae Mca1p; has a role in apoptotic cell death upon H2O2 treatment; fungal-specific (no human or murine homolog); farnesol-induced
orf19.4066	1.14398	TRUE	1.31722e-06	TRUE	3.99666e-09		Predicted ORF in Assemblies 19, 20 and 21; Hog1p-downregulated
orf19.2618	1.14397	TRUE	8.58208e-17	TRUE	9.49523e-15	MET2	Homoserine acetyltransferase; Hap43p-, Gcn4p-regulated; macrophage/pseudohyphal-repressed; not highly biofilm induced, in contrast to many sulfur amino acid metabolic genes; no human or murine homolog; virulence-group-correlated expression
NOVEL-Ca21chr5-046	1.13642	TRUE	0.000140817	TRUE	1.38403e-05
orf19.2281	1.13455	TRUE	0.000141919	TRUE	1.37719e-05		Has domain(s) with predicted CoA-transferase activity and role in ketone body catabolic process
orf19.304	1.13359	TRUE	2.40984e-14	TRUE	2.48293e-14		Putative transporter similar to MDR proteins; fungal-specific (no human or murine homolog)
orf19.299	1.12882	TRUE	5.93344e-15	TRUE	5.06126e-15	ECM14	Ortholog(s) have role in fungal-type cell wall organization and endoplasmic reticulum, fungal-type vacuole localization
NOVEL-Ca21chr1-078	1.12844	TRUE	0.000759064	TRUE	0.000100004
orf19.5789	1.12342	TRUE	1.66721e-16	TRUE	3.04351e-14	ADE8	Putative phosphoribosylglycinamide formyl-transferase, enzyme of amino acid biosynthesis pathway; upregulated in biofilm; S. cerevisiae ortholog is Gcn4p regulated; protein enriched in stationary phase yeast-form cultures
orf19.4128	1.11547	TRUE	1.91532e-07	TRUE	3.58669e-08		Ortholog of C. parapsilosis CDC317 : CPAR2_209600, Candida tenuis NRRL Y-1498 : CANTEDRAFT_134010, Debaryomyces hansenii CBS767 : DEHA2C14960g and Candida dubliniensis CD36 : CD36_19390
orf19.1664	1.11114	TRUE	2.32053e-09	TRUE	2.54729e-08		Protein of unknown function; expression downregulated in an ssr1 null mutant
orf19.5263	1.10741	TRUE	4.14263e-16	TRUE	6.77188e-15	SER33	Predicted enzyme of amino acid biosynthesis; Gcn4p-regulated; upregulated in biofilm; protein present in exponential and stationary growth phase yeast cultures; S. cerevisiae ortholog is Gcn4p regulated
orf19.5293	1.10519	TRUE	4.57027e-08	TRUE	8.18621e-12		Ortholog of C. parapsilosis CDC317 : CPAR2_402940, Candida tenuis NRRL Y-1498 : CANTEDRAFT_114940, Debaryomyces hansenii CBS767 : DEHA2C09196g and Candida dubliniensis CD36 : CD36_43710
orf19.367	1.10515	TRUE	1.15797e-13	TRUE	2.92935e-14	CNH1	Na+/H+ antiporter; required for wild-type growth, cell morphology, and virulence in a mouse model of systemic infection; not transcriptionally regulated by NaCl; fungal-specific (no human or murine homolog)
NOVEL-Ca21chr4-045	1.09922	TRUE	0.0021446	TRUE	0.000168416
orf19.134	1.09407	TRUE	0.00128866	TRUE	0.000328674		Predicted ORF in Assemblies 19, 20 and 21; ciclopirox olamine induced
orf19.6844	1.09018	TRUE	2.43512e-07	TRUE	9.22898e-07	ICL1	Isocitrate lyase; enzyme of glyoxylate cycle; required for virulence in murine infection; no mammalian homolog; induced upon phagocytosis by macrophage; farnesol regulated; Pex5p-dependent peroxisomal localization; stationary phase enriched
orf19.1364	1.08961	TRUE	3.6017e-09	TRUE	8.74266e-10		Hap43p-repressed gene; constitutive expression independent of MTL or white-opaque status
orf19.4647	1.08871	TRUE	0.000258339	TRUE	6.16668e-05	HAP3	Similar to CCAAT-binding transcription factor that regulates respiration; Cap2-dependent upregulation in low iron; transcription is opaque specific, alkaline upregulated, ciclopirox olamine induced; regulated by Sef1p, Sfu1p, and Hap43p
orf19.1225	1.08738	TRUE	2.23575e-05	TRUE	1.06493e-06	PEX22	Putative peroxin
orf19.980	1.08557	TRUE	3.08207e-15	TRUE	1.41704e-13		Ortholog(s) have inositol heptakisphosphate kinase activity, inositol hexakisphosphate 1-kinase activity, inositol hexakisphosphate 3-kinase activity, inositol hexakisphosphate 4-kinase activity, inositol hexakisphosphate 6-kinase activity
NOVEL-Ca21chr4-023	1.08366	TRUE	0.000911993	TRUE	9.33571e-05
orf19.3567	1.08364	TRUE	0.00614554	TRUE	0.000313059	BIO32	Putative class III aminotransferase with a predicted role in biotin biosynthesis; induced during planktonic growth
orf19.225	1.08311	TRUE	5.774e-12	TRUE	1.88446e-12		Hap43p-repressed gene
orf19.6023	1.07985	TRUE	3.0786e-08	TRUE	4.2378e-07		Hap43p-repressed gene
NOVEL-Ca21chr4-073	1.07396	TRUE	0.00238373	TRUE	0.00019847
orf19.6257	1.07358	TRUE	1.01491e-08	TRUE	5.65924e-13	GLT1	Putative glutamate synthase; alkaline downregulated; transcription is downregulated in both intermediate and mature biofilms; regulated by Sef1p, Sfu1p, and Hap43p
orf19.3228	1.07201	TRUE	4.5783e-08	TRUE	4.90352e-11		Putative endosomal transmembrane protein; Hap43p-induced; mutation confers hypersensitivity to amphotericin B
orf19.5942	1.06512	TRUE	2.32053e-09	TRUE	4.0661e-09		Putative zinc finger protein similar to S. cerevisiae Itt1p; downregulated upon adherence to polystyrene
orf19.1765	1.06315	TRUE	1.11019e-06	TRUE	4.15593e-06		Secreted protein; fluconazole-induced
orf19.7475	1.05934	TRUE	4.12633e-10	TRUE	6.39338e-10	PHO81	Protein involved in regulation of hyphal development; required for response to farnesoic acid; possibly adherence-induced
orf19.5245	1.05707	TRUE	6.50587e-05	TRUE	3.50754e-05		Hap43p-repressed gene
orf19.2551	1.05679	TRUE	1.68951e-06	TRUE	1.6382e-10	MET6	Essential 5-methyltetrahydropteroyltriglutamate-homocysteine methyltransferase (cobalamin-independent methionine synthase); antigenic during murine or human systemic infection; heat shock, estrogen, possibly biofilm, and GCN-induced
orf19.4883	1.05562	TRUE	0.000364825	TRUE	7.99232e-05		Predicted ORF in Assemblies 19, 20 and 21; constitutive expression independent of MTL or white-opaque status
orf19.4504	1.0538	TRUE	0.000621953	TRUE	0.000124756		Has domain(s) with predicted nucleotide binding, oxidoreductase activity, zinc ion binding activity and role in oxidation-reduction process
NOVEL-Ca21chr7-024	1.05192	TRUE	0.000900419	TRUE	8.34282e-05
orf19.3793	1.04875	TRUE	2.64505e-06	TRUE	3.72773e-06		Putative protein of unknown function; mRNA binds to She3p; regulated by Nrg1p; greater mRNA abundance observed in a cyr1 or ras1 homozygous null mutant than in wild type
orf19.4246	1.0467	TRUE	2.01978e-14	TRUE	7.91215e-13		Protein with similarity to S. cerevisiae Ykr070wp; transposon mutation affects filamentous growth; Hog1p-downregulated; shows colony morphology-related gene regulation by Ssn6p; induced during cell wall regeneration; possibly essential gene
orf19.681	1.04638	TRUE	2.70317e-06	TRUE	1.59621e-09	HAP43	CCAAT-binding factor-dependent transcriptional repressor required for low iron response; similar to bZIP transcription factor AP-1; HAP4L-bZIP bipartite domain; gene negatively regulated by Sfu1p; ciclopirox olamine induced
orf19.4765	1.04543	TRUE	2.28135e-12	TRUE	1.16313e-11	PGA6	Putative GPI-anchored cell wall adhesin-like protein; transcriptionally induced under high iron conditions; upregulated upon Als2p depletion; mRNA binds to She3p and is localized to hyphal tips
orf19.7362	1.03767	TRUE	6.46866e-15	TRUE	2.05557e-12	SKN1	Protein with predicted role in beta-1,6-glucan synthesis; probable N-glycosylated type II membrane protein; transcription and change in mRNA length induced by yeast-hyphal transition; transcription induced by Rim101p or caspofungin
orf19.5952	1.02987	TRUE	0.000244546	TRUE	6.82995e-05		Sef1p-, Sfu1p-, and Hap43p-induced protein of unknown function; induced by nitric oxide independent of Yhb1p
orf19.3202	1.02725	TRUE	9.20918e-05	TRUE	0.000154417		Protein not essential for viability
NOVEL-Ca21chr4-014	1.02391	TRUE	7.42079e-06	TRUE	7.578e-06
NOVEL-Ca21chr4-040	1.02347	TRUE	1.01198e-09	TRUE	2.40608e-08
orf19.4459	1.02181	TRUE	8.85516e-12	TRUE	1.7236e-10		Protein similar to S. cerevisiae Ynl234wp, which is a putative heme-binding stress-related protein; transposon mutation affects filamentous growth
orf19.6028	1.01983	TRUE	3.35131e-06	TRUE	1.88463e-06	HGC1	Hypha-specific G1 cyclin-related protein involved in regulation of hyphal morphogenesis; Cdc28p-Hgc1p maintains Cdc11p S394 phosphorylation during hyphal growth; required for virulence in mouse model; regulated by Nrg1p, Tup1p, farnesol
orf19.4169	1.01861	TRUE	0.000125813	TRUE	1.99233e-05		Ortholog of Candida tenuis NRRL Y-1498 : CANTEDRAFT_116553, Lodderomyces elongisporus NRLL YB-4239 : LELG_04263, Debaryomyces hansenii CBS767 : DEHA2G21736g and Candida dubliniensis CD36 : CD36_40780
orf19.7396	1.01585	TRUE	0.00814535	TRUE	0.000184303		Hap43p-repressed gene; planktonic growth-induced
orf19.3133	1.00662	TRUE	2.55316e-07	TRUE	1.43494e-10	GUT2	Glycerol-3-phosphate dehydrogenase; Plc1p-regulated; transcription is upregulated in both intermediate and mature biofilms
orf19.4833	1.00324	TRUE	9.19264e-07	TRUE	8.45848e-10	MLS1	Malate synthase; glyoxylate cycle enzyme; no mammalian homolog; transcription induced upon phagocytosis by macrophage; regulated upon white-opaque switching; biofilm-repressed; strong oxidative stress induced; stationary phase enriched
orf19.850	1.00211	TRUE	5.78405e-08	TRUE	2.59435e-07		Ortholog(s) have protein-N-terminal asparagine amidohydrolase activity, role in cellular protein modification process, protein catabolic process and cytosol, mitochondrion, nucleus localization
orf19.4894	0.999117	TRUE	0.000257681	TRUE	0.000144684		Protein with similarity to S. cerevisiae Yer010cp, a protein of unknown function belonging to the prokaryotic RraA family; decreased transcription is observed upon benomyl treatment; Hap43p-induced gene
orf19.3781	0.996346	TRUE	4.72349e-05	TRUE	7.25905e-05		Hap43p-repressed gene
orf19.6116	0.992387	TRUE	0.00228284	TRUE	2.19761e-05	GLK4	Putative glucokinase; decreased expression in hyphae compared to yeast-form cells
NOVEL-Ca21chr2-073	0.991855	TRUE	0.00490346	TRUE	0.000982953
orf19.4953	0.988163	TRUE	7.29868e-10	TRUE	5.47051e-10		Ortholog(s) have ATPase activity, role in ER-associated protein catabolic process, invasive growth in response to glucose limitation, pseudohyphal growth and cytosol, nucleus localization
orf19.5713	0.987744	TRUE	1.2555e-05	TRUE	1.91596e-05	YMX6	Putative NADH dehydrogenase; macrophage-downregulated gene; induced by nitric oxide
orf19.1855	0.987532	TRUE	0.000256826	TRUE	2.64889e-05		Predicted membrane transporter, member of the anion:cation symporter (ACS) family, major facilitator superfamily (MFS); Gcn4p-regulated; flucytosine induced; ketoconazole-repressed; oxidative stress-induced via Cap1p
orf19.7484	0.987351	TRUE	1.20539e-12	TRUE	5.73756e-12	ADE1	Phosphoribosylaminoimadazole succinocarboxamide synthetase, enzyme of adenine biosynthesis; not induced in GCN response, unlike the S. cerevisiae ortholog; fungal-specific (no human or murine homolog); levels decrease in stationary phase
orf19.2547	0.987328	TRUE	2.14989e-05	TRUE	0.000713094		Has domain(s) with predicted RNA binding, ribonuclease activity
orf19.3708	0.986434	TRUE	0.000114207	TRUE	7.59281e-05	SAP2	Major secreted aspartyl proteinase, involved in utilization of protein as nitrogen source; assessment of virulence role complicated by URA3 effects; immunoprotective; regulated by growth, albumin, drugs, white cell-type; biofilm-induced
orf19.1589.1	0.985623	TRUE	1.43939e-05	TRUE	1.29966e-05		Has domain(s) with predicted pyridoxal phosphate binding, transferase activity, transferring nitrogenous groups activity and role in biosynthetic process
orf19.5167	0.984079	TRUE	5.78874e-13	TRUE	2.31271e-10	IFM1	Putative mitochondrial translation initiation factor; transcription is regulated by Nrg1p, Mig1p, and Tup1p
orf19.1253	0.982468	TRUE	7.43557e-07	TRUE	1.79573e-08	PHO4	Protein required for growth in medium lacking phosphate and for resistance to copper and Phloxine B; transcriptionally activated by Mnl1p under weak acid stress
orf19.338	0.981066	TRUE	4.00385e-11	TRUE	1.32065e-11		Putative protein of unknown function; stationary phase enriched protein; Hog1p-downregulated; shows colony morphology-related gene regulation by Ssn6p
orf19.2529	0.978437	TRUE	2.10988e-10	TRUE	9.7417e-09		Predicted ORF in Assemblies 19, 20 and 21; shares similarity with human Pig-H, which is involved in glycosylphosphatidylinositol assembly
orf19.2452	0.968883	TRUE	4.64588e-05	TRUE	7.18565e-09		Transcriptionally regulated by iron; expression greater in high iron; downregulated in core caspofungin response; ketoconazole-repressed; shows colony morphology-related gene regulation by Ssn6p; possibly subject to Kex2p processing
orf19.3278	0.968344	TRUE	0.000290943	TRUE	2.87034e-08	GSY1	Putative UDP glucose/starch glucosyltransferase; transcript repressed by yeast-hyphal switch, Efg1p-regulated; strong oxidative stress induced; colony morphology-related regulation by Ssn6p; stationary phase enriched; biofilm-induced
orf19.4383	0.965224	TRUE	0.00769259	TRUE	0.000986042		Ortholog(s) have DNA 5'-adenosine monophosphate hydrolase activity, role in response to DNA damage stimulus and cytosol, nucleus localization
orf19.3957	0.963631	TRUE	1.41372e-11	TRUE	1.53377e-10		Ortholog(s) have GTP cyclohydrolase I activity, role in folic acid-containing compound biosynthetic process and cytosol, nucleus localization
orf19.2346	0.963609	TRUE	2.53818e-09	TRUE	1.58864e-09		Putative protein of unknown function, transcription is positively regulated by Tbf1p
orf19.87	0.961633	TRUE	0.000520613	TRUE	0.000194869	GPX1	Putative thiol peroxidase
orf19.5216	0.958954	TRUE	0.000620376	TRUE	0.000748881		Has domain(s) with predicted acyl-CoA hydrolase activity and role in acyl-CoA metabolic process
orf19.5809	0.953747	TRUE	1.13259e-05	TRUE	3.5618e-05		Putative arylformamidase, enzyme of the NAD biosynthesis pathway; Gcn4p-regulated
orf19.6871	0.953321	TRUE	7.57661e-06	TRUE	1.35098e-08		Hap43p-induced gene
orf19.6482	0.953053	TRUE	0.00116922	TRUE	0.000344707		Protein of unknown function; induced by nitric oxide independent of Yhb1p; regulated by Sef1p-, Sfu1p-, and Hap43p
orf19.7645	0.949364	TRUE	2.54098e-11	TRUE	4.89406e-11		Biotin protein ligase; catalyzes covalent attachment of biotin to biotin-dependent enzymes including acetyl CoA carboxylase and pyruvate carboxylase
orf19.5677	0.948323	TRUE	1.13694e-05	TRUE	6.29444e-05	DUR4	Putative urea permease; fungal-specific (no human or murine homolog); possibly an essential gene, disruptants not obtained by UAU1 method
orf19.7032	0.944569	TRUE	2.21781e-05	TRUE	4.41204e-06		Ortholog of C. parapsilosis CDC317 : CPAR2_301530, Debaryomyces hansenii CBS767 : DEHA2A05258g, Candida dubliniensis CD36 : CD36_70790 and Pichia stipitis Pignal : PICST_46427
orf19.2685	0.944267	TRUE	1.69897e-11	TRUE	8.05643e-10	PGA54	Putative GPI-anchored protein; hyphal induced; Hog1p-downregulated; induced in a cyr1 or efg1 homozygous null mutant; shows colony morphology-related gene regulation by Ssn6p; upregulated in an RHE model; mRNA binds to She3p
orf19.1960	0.936803	TRUE	4.86064e-09	TRUE	4.21532e-09	CLN3	G1 cyclin; depletion abolishes budding and causes hyphal growth defects; farnesol regulated, upregulated in biofilm; functional in S. cerevisiae; possibly essential gene, disruptants not obtained by UAU1 method
NOVEL-Ca21chrR-023	0.936635	TRUE	0.00239136	TRUE	0.00130962
orf19.4657	0.936048	TRUE	0.00528515	TRUE	1.04119e-05		Ortholog(s) have phosphoprotein phosphatase activity, role in negative regulation of phospholipid biosynthetic process, nuclear envelope organization and Nem1-Spo7 phosphatase complex, integral to membrane, mitochondrion localization
NOVEL-Ca21chr2-080	0.932637	TRUE	0.00431016	TRUE	0.000755261
orf19.5220	0.931855	TRUE	2.05394e-05	TRUE	9.10868e-05		Putative RNA exonuclease; induced in a ssr1 null mutant
orf19.414	0.931362	TRUE	0.00141787	TRUE	1.07208e-05		Ortholog(s) have structural constituent of ribosome activity and mitochondrial small ribosomal subunit localization
orf19.4895	0.931133	TRUE	0.00100978	TRUE	0.000358289		Ortholog of C. parapsilosis CDC317 : CPAR2_805060, Candida tenuis NRRL Y-1498 : CANTEDRAFT_95780, Debaryomyces hansenii CBS767 : DEHA2B12320g and Candida dubliniensis CD36 : CD36_09650
orf19.5203	0.930573	TRUE	6.30383e-05	TRUE	6.04414e-05		Hap43p-induced gene
orf19.3204	0.926932	TRUE	5.41067e-05	TRUE	0.000359577		Ortholog of C. parapsilosis CDC317 : CPAR2_303630, Candida tenuis NRRL Y-1498 : CANTEDRAFT_135125, Debaryomyces hansenii CBS767 : DEHA2E19030g and Candida dubliniensis CD36 : CD36_51610
orf19.2649	0.926179	TRUE	0.00165296	TRUE	0.000942866	PCL1	Cyclin homolog; expression induced upon filamentous growth; transcription is induced in response to alpha pheromone in SpiderM medium
orf19.753	0.92534	TRUE	0.00270785	TRUE	0.000363672		Ortholog(s) have alpha-1,3-mannosyltransferase activity and role in protein O-linked glycosylation
orf19.2580	0.925224	TRUE	0.000123838	TRUE	0.000178502	HST2	Putative histone deacetylase, involved in regulation of white-opaque switching
orf19.2970	0.924061	TRUE	7.25145e-11	TRUE	1.56571e-10	LYS2	Large subunit of heterodimeric alpha-aminoadipate reductase; enzyme of lysine biosynthesis; contains predicted binding sites for AMP and alpha-aminoadipate; feedback inhibited by lysine or thialysine; regulated by Gcn2p and Gcn4p
orf19.3624	0.91631	TRUE	1.11302e-06	TRUE	8.10861e-06		Ortholog(s) have exoribonuclease II activity, role in mitochondrial RNA catabolic process and mitochondrial degradosome localization
orf19.2199	0.915318	TRUE	0.000825027	TRUE	4.38051e-07	PHO86	Putative endoplasmic reticulum protein; possibly adherence-induced
orf19.7504	0.91506	TRUE	0.000112294	TRUE	1.23744e-06		Predicted ORF in Assemblies 19, 20 and 21; Plc1p-regulated; induced in core caspofungin response
orf19.5110	0.906099	TRUE	1.30903e-09	TRUE	1.13243e-09	OPY2	Predicted transmembrane protein with a role in cell wall biogenesis; required for Cek1p phosphorylation
orf19.1233	0.905648	TRUE	5.51098e-11	TRUE	6.49373e-09	ADE4	Putative phosphoribosylpyrophosphate amidotransferase; flucytosine induced
orf19.3663	0.904111	TRUE	1.59917e-10	TRUE	2.20353e-09	PHO91	Putative low-affinity phosphate transporter; fungal-specific (no human or murine homolog)
orf19.3040	0.902336	TRUE	8.95277e-10	TRUE	3.93638e-09	EHT1	Protein similar to S. cerevisiae Eht1p; transcription is induced in response to alpha pheromone in SpiderM medium; regulated by Sef1p-, Sfu1p-, and Hap43p
orf19.1113	0.90183	TRUE	0.00023651	TRUE	0.000236419		Ortholog of Debaryomyces hansenii CBS767 : DEHA2G07854g, Candida dubliniensis CD36 : CD36_53540, Pichia stipitis Pignal : PICST_32162 and Spathaspora passalidarum NRRL Y-27907 : SPAPADRAFT_50795
orf19.1860	0.901161	TRUE	1.09052e-11	TRUE	2.05658e-10	LSC2	Putative succinate-CoA ligase beta subunit; transcription regulated by Mig1p and Tup1p; transcriptionally regulated by iron; expression greater in high iron; filament; protein present in exponential and stationary growth phase yeast cells
orf19.2018	0.896464	TRUE	0.00283699	TRUE	0.000935272		Ortholog(s) have ferrous iron binding activity, role in peptidyl-diphthamide biosynthetic process from peptidyl-histidine and cytosol, nucleus localization
orf19.4222	0.895478	TRUE	0.00939805	TRUE	0.00291926	SST2	Predicted regulator of G-protein signaling in mating pathway; null mutation causes alpha-factor hypersensitivity and mating defect (in an opaque MTLa/MTLa background); transcription induced by alpha factor; planktonic growth-induced
orf19.2364	0.894711	TRUE	1.53168e-11	TRUE	8.45848e-10	MIS11	Similar to precursor of mitochondrial C1-tetrahydrofolate synthase; putative protein of glycine catabolism; downregulated by Efg1p; fluconazole-induced; stationary phase enriched protein
orf19.5031	0.893039	TRUE	3.74037e-05	TRUE	4.313e-08	SSK1	Response regulator of two-component system; role in oxidative stress response, cell wall biosynthesis, virulence, hyphal growth on solid media; expressed in hyphae and yeast-form cells; putative peroxisomal targeting sequence (PTS1)
orf19.4743	0.888774	TRUE	0.0026112	TRUE	0.000750696	AFG1	Protein similar to S. cerevisiae Afg1p, which is a putative mitochondrial ATPase of the AAA family; not essential for viability; regulated by Sef1p, Sfu1p, and Hap43p
orf19.6499	0.888003	TRUE	1.67086e-05	TRUE	1.28794e-05		Has domain(s) with predicted DNA binding, DNA-directed RNA polymerase activity and role in transcription, DNA-dependent
orf19.3794	0.884	TRUE	8.05623e-06	TRUE	1.33269e-05	CSR1	Zinc-finger transcription factor involved in zinc homeostasis and in regulation of biofilm matrix; mutation affects filamentous growth; can suppress S. cerevisiae rok1 mutant inviability
orf19.288	0.883914	TRUE	4.15053e-07	TRUE	1.20162e-08	MET13	Putative methionine biosynthesis protein; ketoconazole-induced; amphotericin B repressed
orf19.4167	0.873707	TRUE	6.98707e-06	TRUE	3.76451e-06		Ortholog of C. parapsilosis CDC317 : CPAR2_401190, Candida tenuis NRRL Y-1498 : CANTEDRAFT_102983, Debaryomyces hansenii CBS767 : DEHA2G21780g and Candida dubliniensis CD36 : CD36_40800
orf19.4118	0.871783	TRUE	4.14817e-11	TRUE	5.2633e-09	CNT	CNT family H(+)/nucleoside symporter; transports adenosine, uridine, inosine, guanosine, tubercidin; variant alleles encode high/low-affinity isoforms; S or G at residue 328 affects specificity; late-stage biofilm-induced
orf19.386	0.871312	TRUE	1.30374e-10	TRUE	2.51406e-09	SAM4	Putative S-adenosylmethionine-homocysteine methyltransferase; Hap43p-repressed gene; alkaline upregulated
orf19.3931	0.866518	TRUE	5.3992e-06	TRUE	7.18597e-05	SFC1	Putative succinate-fumarate transporter; gene is involved in repression of growth on sorbose; alkaline upregulated; transcription is upregulated in both intermediate and mature biofilms
orf19.3969	0.865092	TRUE	1.25227e-08	TRUE	6.30247e-08	SFL2	Probable transcription factor required for filamentous growth; required for virulence in an RHE model but not in mouse systemic infection; upregulated upon RHE infection but C. dubliniensis ortholog is not upregulated
orf19.7297	0.860776	TRUE	9.43311e-09	TRUE	2.30454e-08		Putative cystathionine gamma-synthase; decreased levels in stationary phase cultures; Hog1p-induced; Gcn4p-regulated
orf19.5639	0.860473	TRUE	1.87536e-10	TRUE	3.89392e-09	HIS4	Multifunctional enzyme that catalyzes three steps of histidine biosynthesis, with phosphoribosyl-AMP cyclohydrolase, phosphoribosyl-ATP diphosphatase, and histidinol dehydrogenase activities; required for wild-type adhesion to human calls
orf19.5179	0.858091	TRUE	2.77129e-05	TRUE	0.00012966	LIP5	Cold?activated secreted lipase, differentially expressed lipase gene family member with possible roles in nutrition and acidic microenvironment; LIP5 and LIP8 expressed at all stages of mucosal and systemic infection; affects filamentation
orf19.7166	0.850043	TRUE	1.67197e-07	TRUE	5.68206e-07		Predicted ORF in Assemblies 19, 20 and 21; increased transcription is observed in an azole-resistant strain that overexpresses MDR1; transcriptionally activated by Mnl1p under weak acid stress
orf19.4866	0.849265	TRUE	4.16742e-08	TRUE	1.0572e-06	CPP1	VH1 family MAPK phosphatase; regulates Cst20p-Hst7p-Cek1p-Cph1p hyphal growth pathway; represses yeast to hyphal switch; required for virulence in mouse systemic infection; more mRNA in yeast than hyphae; pheromone-induced
orf19.1723	0.84657	TRUE	2.21293e-06	TRUE	7.98155e-07		Ortholog(s) have role in response to purine-containing compound and cytoplasm, nucleus localization
orf19.4780	0.843258	TRUE	6.57993e-05	TRUE	3.86845e-06		Predicted membrane transporter, member of the drug:proton antiporter (12 spanner) (DHA1) family, major facilitator superfamily (MFS)
orf19.4733	0.842032	TRUE	2.00008e-05	TRUE	0.000150413	YMC2	Putative mitochondrial carrier protein; Gcn4p-regulated; induced upon biofilm formation
orf19.3214	0.84075	TRUE	0.000210122	TRUE	0.000579037		Membrane-localized protein
orf19.6724	0.83952	TRUE	1.53662e-06	TRUE	1.7069e-07	FUM12	Putative fumarate hydratase, enzyme of citric acid cycle; fluconazole-downregulated; downregulated by Efg1p; transcriptionally regulated by iron; expression greater in high iron; protein present in exponential and stationary growth phase
orf19.1783	0.838504	TRUE	0.000641679	TRUE	1.40213e-05	YOR1	Protein similar to S. cerevisiae Yor1p, which is a plasma membrane transporter of the ATP-binding cassette (ABC) family involved in resistance to aureobasidin A; transcription is specific to white cell type
orf19.1308	0.837891	TRUE	0.000264546	TRUE	3.01058e-06		Predicted membrane transporter, member of the drug:proton antiporter (14 spanner) (DHA2) family, major facilitator superfamily (MFS)
orf19.857	0.82966	TRUE	0.000263962	TRUE	0.000424541	FMO2	Predicted ORF in Assemblies 19, 20 and 21; expression regulated during planktonic growth
orf19.5867	0.823702	TRUE	9.08942e-05	TRUE	1.61293e-05	WSC1	Putative cell wall component; mRNA abundance increased in cyr1 mutant (yeast-form or hyphal cells); late-stage biofilm-induced
orf19.1927	0.822035	TRUE	1.11347e-06	TRUE	1.11584e-05	SNM1	Protein similar to RNase MRP RNA binding protein; ciclopirox olamine induced; regulated by Sef1p-, Sfu1p-, and Hap43p
orf19.1360	0.819085	TRUE	0.00164399	TRUE	0.00169467		Ortholog(s) have role in mitochondrial genome maintenance and mitochondrion localization
orf19.2312	0.819053	TRUE	0.000183331	TRUE	0.000280868		Protein similar to ferric reductase Fre10p; possibly an essential gene, disruptants not obtained by UAU1 method
orf19.3226	0.81893	TRUE	1.18398e-05	TRUE	4.3866e-05		Ortholog(s) have role in intracellular sterol transport and fungal-type vacuole lumen localization
orf19.1797	0.817808	TRUE	0.000241482	TRUE	0.00110666		Predicted ORF in Assemblies 19, 20 and 21; induced upon biofilm formation; has GutQ domain, which is associated with phosphosugar binding
orf19.5615	0.817174	TRUE	0.00103104	TRUE	4.44148e-05	AYR2	Putative NADPH-dependent 1-acyl dihydroxyacetone phosphate reductase; shows colony morphology-related gene regulation by Ssn6p
orf19.5312	0.815897	TRUE	2.42476e-05	TRUE	8.89812e-06	MET4	Putative transcription coactivator with a predicted role in sulfur amino acid metabolic process; required for yeast cell adherence to silicone substrate
orf19.685	0.814829	TRUE	3.52121e-07	TRUE	1.37854e-05	YHM1	Putative mitochondrial carrier protein; fungal-specific (no human or murine homolog); Hap43p-repressed gene
orf19.4649	0.813828	TRUE	5.97518e-07	TRUE	6.1162e-06	ZCF27	Putative transcription factor with zinc cluster DNA-binding motif
orf19.3362	0.812787	TRUE	1.60088e-06	TRUE	7.9098e-06		Has domain(s) with predicted flavin adenine dinucleotide binding, oxidoreductase activity and role in oxidation-reduction process
orf19.1589	0.812485	TRUE	8.4844e-07	TRUE	1.24148e-05		Putative DNA-binding transcription factor
orf19.107	0.810553	TRUE	5.50129e-06	TRUE	7.29181e-05		Ortholog(s) have RNA helicase activity, role in maturation of SSU-rRNA from tricistronic rRNA transcript (SSU-rRNA, 5.8S rRNA, LSU-rRNA) and nucleolus localization
orf19.1957	0.810233	TRUE	7.81595e-06	TRUE	1.37867e-05	CYC3	Cytochrome c heme lyase, mitochondrial; gene also encodes antigenic cell-wall protein; mRNA more abundant in filaments than yeast-form; induced on polystyrene adherence, interaction with macrophage; N-glycosylation, 2 heme-binding motifs
orf19.3461	0.809588	TRUE	6.48992e-05	TRUE	0.000281876		Predicted ORF in Assemblies 19, 20 and 21; oxidative stress-induced via Cap1p; transcription is induced in response to alpha pheromone in SpiderM medium
orf19.2619	0.809026	TRUE	0.00743796	TRUE	0.00588778	PHO113	Putative constitutive acid phosphatase; transcription is negatively regulated by Rim101p; DTT-extractable; N-glycosylated; possibly an essential gene, disruptants not obtained by UAU1 method
orf19.1375	0.808772	TRUE	3.57565e-08	TRUE	1.33633e-07	LEU42	Putative alpha-isopropylmalate synthase; fungal-specific (no human/murine homolog); upregulated in the presence of human blood or polymorphonuclear cells; regulated by Gcn2p and Gcn4p; stationary phase enriched protein
orf19.3175	0.807605	TRUE	6.07694e-09	TRUE	2.28164e-08		Predicted ORF in Assemblies 19, 20 and 21; alkaline downregulated; repressed by nitric oxide; virulence-group-correlated expression
orf19.4658	0.80649	TRUE	6.55114e-05	TRUE	6.18556e-07		Protein not essential for viability
orf19.6723	0.805157	TRUE	0.00103558	TRUE	0.00137283		Ortholog of C. parapsilosis CDC317 : CPAR2_808190, Candida tenuis NRRL Y-1498 : CANTEDRAFT_111859, Debaryomyces hansenii CBS767 : DEHA2F05324g and Candida dubliniensis CD36 : CD36_87530
orf19.5806	0.801045	TRUE	7.98057e-05	TRUE	7.97427e-07	ALD5	NAD-aldehyde dehydrogenase; decreased expression in fluconazole-resistant isolate, or in hyphae; biofilm induced; fluconazole-downregulated; protein abundance is affected by URA3 expression in the CAI-4 strain; stationary phase enriched
orf19.2415	0.797717	TRUE	5.28802e-07	TRUE	2.64277e-06		Ortholog(s) have role in mitochondrial translation and mitochondrion localization
NOVEL-Ca21chr4-057	0.797376	TRUE	0.000115393	TRUE	0.000916305
orf19.3795	0.797029	TRUE	0.000569115	TRUE	0.000411632	AGP3	Putative serine transporter with possible role in assimilation of sulfur; induced upon early biofilm formation; fungal-specific (no human or murine homolog)
orf19.1586	0.796135	TRUE	0.00013233	TRUE	0.000377228	FGR22	Putative phosphatidylinositol-specific phospholipase C (PI-PLC); predicted type 2 membrane protein; no S. cerevisiae ortholog; role in, and regulated by, filamentation, Hap43p; almost identical to orf19.5797
orf19.6029	0.795506	TRUE	5.77008e-06	TRUE	2.37131e-05	ROT1	Similar to S. cerevisiae Rot1p, which is involved in cell wall 1,6-beta-glucan biosynthesis; has predicted transmembrane region; possibly an essential gene, disruptants not obtained by UAU1 method
orf19.5204	0.795457	TRUE	0.000486363	TRUE	0.00113781		Ortholog(s) have role in cellular response to methylmercury and cytoplasm, nucleus localization
orf19.5338	0.791502	TRUE	0.000444946	TRUE	3.18649e-06	GAL4	Transcription factor with zinc cluster DNA-binding motif involved in control of glycolysis; ortholog of S. cerevisiae Gal4p, but not involved in the regulation of galactose utilization genes; caspofungin repressed
orf19.1235	0.788968	TRUE	0.000905628	TRUE	1.16144e-05	HOM3	Putative L-aspartate 4-P-transferase; fungal-specific (no human or murine homolog); regulated by Gcn2p and Gcn4p; early-stage biofilm-induced gene
orf19.4769	0.788485	TRUE	5.71384e-06	TRUE	1.55925e-05	IPT1	Inositol phosphoryl transferase, involved in sphingolipid biosynthesis; catalyzes the synthesis of the most abundant sphingolipid, mannose-(inositol-P)2-ceramide, M(IP)2C, from MIPC; required for wild-type membrane localization of Cdr1p
NOVEL-Ca21chr1-002	0.78786	TRUE	0.00134178	TRUE	2.16576e-05
orf19.558	0.782018	TRUE	0.000671214	TRUE	0.00794481	GUT1	Putative glycerol kinase; downregulated upon adherence to polystyrene; greater mRNA abundance observed in a cyr1 homozygous null mutant than in wild type
orf19.4574	0.779938	TRUE	0.00241653	TRUE	0.00339147		Ortholog(s) have lipid particle localization
orf19.2841	0.77909	TRUE	1.42253e-07	TRUE	1.86806e-07	PGM2	Ortholog of S. cerevisiae PGM2; induced during biofilm formation and in planktonic culture; Tye7p-regulated
orf19.6165	0.778203	TRUE	1.26744e-07	TRUE	2.15347e-05	KGD1	Putative 2-oxoglutarate dehydrogenase; regulated by Efg1p under yeast-form but not hyphal growth conditions; transcription is upregulated in an RHE model of oral candidiasis; stationary phase enriched protein; Hap43p-repressed gene
orf19.7296	0.775544	TRUE	1.33215e-06	TRUE	4.15856e-05		Putative cation conductance protein; similar to stomatin mechanoreception protein; plasma-membrane localized; induced by Rgt1p
orf19.7331	0.773866	TRUE	0.00590894	TRUE	0.00256879	FCY24	Putative transporter; more similar to S. cerevisiae Tpn1p, which is a vitamin B6 transporter, than to purine-cytosine permeases; transcription is regulated by Nrg1p
orf19.3852	0.772	TRUE	0.00168286	TRUE	0.00154513		Has domain(s) with predicted catalytic activity
orf19.2952	0.771806	TRUE	2.28558e-07	TRUE	1.12964e-06	EXG2	GPI-anchored cell wall protein, similar to S. cerevisiae exo-1,3-beta-glucosidase Exg2p; predicted Kex2p substrate; induced during cell wall regeneration; possibly an essential gene, disruptants not obtained by UAU1 method; Hap43p-repressed
orf19.2671	0.770902	TRUE	4.40184e-08	TRUE	6.7308e-07		Predicted ORF in Assemblies 19, 20 and 21; Plc1p-regulated; possibly an essential gene, disruptants not obtained by UAU1 method
orf19.4659	0.770431	TRUE	4.97131e-07	TRUE	8.729e-07		Ortholog(s) have RNA binding activity, role in mRNA splicing, via spliceosome and U2-type prespliceosome localization
orf19.3415	0.769597	TRUE	2.19853e-06	TRUE	5.53923e-06	PTK2	Putative protein kinase of polyamine import; mutation confers hypersensitivity to high concentrations of tunicamycin; upregulated in biofilm
orf19.2092	0.767538	TRUE	4.23235e-07	TRUE	3.45927e-07		Putative peroxisomal cystathionine beta-lyase; Gcn4p-regulated
orf19.6624	0.764645	TRUE	3.47579e-05	TRUE	0.000313059		Ortholog(s) have GTPase activator activity and clathrin-coated vesicle, endosome localization
orf19.6845	0.764055	TRUE	0.000616692	TRUE	0.00281994		Putative transcription factor with bZIP DNA-binding motif
orf19.4519	0.763168	TRUE	4.38657e-06	TRUE	2.47938e-05	SUV3	Protein required for chlamydospore formation, for embedded hyphal growth, and for wild-type respiratory growth; similar to S. cerevisiae Suv3p, which is an RNA helicase involved in mitochondrial RNA catabolism
orf19.2098	0.762799	TRUE	5.92036e-07	TRUE	4.50744e-07	ARO8	Aromatic transaminase of the Ehrlich fusel oil pathway of aromatic alcohol biosynthesis; Rim101p independent alkaline induction; protein abundance affected by URA3 expression in the CAI-4 strain; Gcn4p-regulated; stationary phase enriched
NOVEL-Ca21chr1-037	0.75645	TRUE	0.00477672	TRUE	0.00316159
orf19.3365	0.75621	TRUE	0.000383816	TRUE	5.21289e-05	DAO2	Putative D-amino acid oxidase
orf19.3865	0.75567	TRUE	0.000386106	TRUE	0.000937053	RFX1	DNA binding protein involved in DNA damage responses, morphogenesis, and virulence
orf19.5311	0.748257	TRUE	0.000667935	TRUE	4.98647e-05		Ortholog of C. parapsilosis CDC317 : CPAR2_402060, Candida dubliniensis CD36 : CD36_43850, Pichia stipitis Pignal : PICST_68242 and Candida tropicalis MYA-3404 : CTRG_00303
orf19.3809	0.748107	TRUE	2.92384e-07	TRUE	4.01781e-06	BAS1	Putative transcription factor with Myb-like DNA-binding motif; similar to S. cerevisiae Bas1p, which is a regulator of purine biosynthetic genes; null mutant exhibits adenine auxotrophy and abnormal colony morphology
orf19.3051	0.746662	TRUE	0.00102004	TRUE	8.81808e-06		Predicted ORF in Assemblies 19, 20 and 21; shows colony morphology-related gene regulation by Ssn6p
orf19.4231	0.746497	TRUE	0.000100869	TRUE	0.00100188	PTH2	Putative cAMP-independent regulatory protein; constitutive expression independent of MTL or white-opaque status
orf19.1414	0.744579	TRUE	5.34649e-08	TRUE	9.55751e-07		Protein of unknown function, transcription is upregulated in an RHE model of oral candidiasis; Hap43p-repressed gene
orf19.5519	0.742918	TRUE	6.33049e-08	TRUE	8.06276e-07	GCV1	Putative T subunit of glycine decarboxylase; transcription is negatively regulated by Sfu1p
orf19.646	0.739619	TRUE	1.24053e-07	TRUE	5.58736e-06	GLN1	Putative glutamate synthase; regulated by Tsa1p, Tsa1Bp under H2O2 stress conditions
orf19.5678	0.736703	TRUE	1.31807e-06	TRUE	1.85378e-05		Has domain(s) with predicted role in peptidyl-diphthamide biosynthetic process from peptidyl-histidine and cytoplasm localization
orf19.5839	0.734277	TRUE	5.3456e-07	TRUE	2.85608e-06	PDR17	Fungal-specific protein (no human or murine homolog); role in sensitivity to fluconazole, specifically
orf19.6214	0.733999	TRUE	0.000951098	TRUE	0.000597496	ATC1	Cell wall acid trehalase; catalyzes hydrolysis of the disaccharide trehalose; similar to S. cerevisiae vacuolar acid trehalase (Ath1p); Hap43p-repressed gene
orf19.1666	0.731688	TRUE	5.56947e-07	TRUE	1.30719e-06		Ortholog of Dig2, a MAP kinase-responsive inhibitor of Ste12; regulates mating-specific genes and invasive growth in S. cerevisiae; induced by alpha pheromone in SpiderM medium
orf19.4242	0.731274	TRUE	1.82174e-07	TRUE	1.88463e-06	CST20	Protein kinase of Ste20p/p65PAK family, required for wild-type mating efficiency and virulence in a mouse model; Cst20p-Hst7p-Cek1p-Cph1p MAPK pathway regulates some hyphal growth; involved in Cdc42p growth regulation
orf19.7380	0.731253	TRUE	0.00143905	TRUE	0.00205716		Has domain(s) with predicted nucleic acid binding, nucleotide binding activity
orf19.5050	0.72758	TRUE	0.000190868	TRUE	0.00154655	MTO1	Putative mitochondrial protein; transcription is upregulated in both intermediate and mature biofilms
orf19.5620	0.727113	TRUE	0.000735871	TRUE	0.00255183		Stationary phase enriched protein; Gcn4p-regulated; induced by amino acid starvation (3-AT); increased transcription by benomyl treatment or in an azole-resistant strain that overexpresses MDR1; biofilm-induced; overlaps orf19.5621
orf19.5797	0.726594	TRUE	4.84496e-06	TRUE	1.26683e-05	PLC2	Phosphatidylinositol (PtdIns)-specific phospholipase C (PI-PLC); predicted type 2 membrane protein; role in, and regulated by, filamentation, Nrg1p and Tup1p; no mouse systemic virulence role; orf19.5797 and orf19.1586 are almost identical
orf19.6208	0.726548	TRUE	9.26035e-07	TRUE	1.51824e-05	MEF2	Putative mitochondrial translation elongation factor; caspofungin induced
NOVEL-Ca21chr4-038	0.725642	TRUE	0.00039252	TRUE	0.00184259
orf19.541	0.72467	TRUE	0.000392732	TRUE	0.000840395		Has domain(s) with predicted oxidoreductase activity, acting on paired donors, with incorporation or reduction of molecular oxygen, 2-oxoglutarate as one donor, and incorporation of one atom each of oxygen into both donors activity
orf19.5599	0.722922	TRUE	3.70767e-06	TRUE	3.06966e-05	MDL2	Putative mitochondrial, half-size MDR-subfamily ABC transporter
orf19.5211	0.722637	TRUE	2.48954e-07	TRUE	1.35429e-06	IDP1	Putative isocitrate dehydrogenase; transcriptionally induced by interaction with macrophage; alkaline upregulated
orf19.1613	0.719764	TRUE	6.17931e-08	TRUE	2.60918e-06	ILV2	Putative acetolactate synthase; regulated by Gcn4p; induced by amino acid starvation (3-AT treatment); stationary phase enriched protein
orf19.5455	0.717222	TRUE	0.000689183	TRUE	1.37719e-05		Ortholog(s) have mRNA binding, small GTPase regulator activity
orf19.6492	0.71684	TRUE	0.000645157	TRUE	0.000935272		Has domain(s) with predicted ATP binding, protein serine/threonine kinase activity, protein tyrosine kinase activity and role in protein phosphorylation
orf19.124	0.716345	TRUE	9.57973e-05	TRUE	0.00266664	CIC1	Putative proteasome-interacting protein; transcription is upregulated in both intermediate and mature biofilms
orf19.5271	0.714452	TRUE	0.0010151	TRUE	0.00298078		Hap43p-induced gene
orf19.6941	0.713554	TRUE	0.00124175	TRUE	0.000615778		Late-stage biofilm-induced gene
orf19.4965	0.712127	TRUE	0.00367741	TRUE	0.00561228		Ortholog of C. parapsilosis CDC317 : CPAR2_202840, Candida tenuis NRRL Y-1498 : CANTEDRAFT_133296, Debaryomyces hansenii CBS767 : DEHA2E02508g and Candida dubliniensis CD36 : CD36_12420
orf19.4190	0.711525	TRUE	7.81595e-06	TRUE	0.000118123		Ortholog(s) have ATPase activator activity, role in protein import into mitochondrial matrix and presequence translocase-associated import motor localization
orf19.7393	0.711157	TRUE	2.02073e-06	TRUE	7.94377e-06		Ortholog(s) have NAD+ kinase activity, NADH kinase activity, role in NADP biosynthetic process, cellular iron ion homeostasis and cytosol, nucleus localization
orf19.5758	0.71035	TRUE	4.85773e-07	TRUE	5.98092e-06	SAL6	Putative protein phosphatase of the Type 1 family (serine/threonine-specific), similar to S. cerevisiae Ppq1p; mutant shows virulence defect
orf19.3626	0.70918	TRUE	0.00171057	TRUE	0.00410117		Ortholog(s) have cytosol, nucleus localization
orf19.136	0.708476	TRUE	0.00556454	TRUE	0.00771722		Predicted membrane transporter, member of the drug:proton antiporter (12 spanner) (DHA1) family, major facilitator superfamily (MFS); Hap43p-repressed gene
orf19.7157	0.707023	TRUE	0.00231703	TRUE	0.00228249		Biofilm-induced gene
orf19.5383	0.704609	TRUE	2.71219e-06	TRUE	8.50555e-05	PMA1	Plasma membrane H(+)-ATPase; highly expressed, comprising 20-40% of total plasma membrane protein; abundance increases at stationary phase transition; fluconazole induced; caspofungin repressed; upregulated in RHE model
orf19.985	0.704381	TRUE	3.62295e-06	TRUE	1.94458e-05		Ortholog(s) have endoplasmic reticulum, ribosome localization
orf19.7565	0.703653	TRUE	0.00681483	TRUE	0.00345989	GNP3	Putative high-affinity glutamine permease; fungal-specific (no human or murine homolog)
orf19.3477	0.703475	TRUE	5.63477e-05	TRUE	0.000483187		Ortholog(s) have pseudouridine synthase activity, role in snRNA pseudouridine synthesis, tRNA pseudouridine synthesis and nucleus localization
orf19.1195	0.702855	TRUE	2.90929e-06	TRUE	1.94153e-05		Ortholog(s) have metalloendopeptidase activity, role in cellular iron ion homeostasis, protein processing involved in protein targeting to mitochondrion and mitochondrion localization
orf19.1964	0.700716	TRUE	0.00178219	TRUE	5.46829e-05		Putative protein of unknown function; downregulated upon fluphenazine treatment; upregulated upon benomyl treatment and in an RHE model; regulated by Nrg1p, Tup1p
orf19.568	0.700401	TRUE	0.00022172	TRUE	3.55748e-05	SPE2	Putative S-adenosylmethionine decarboxylase; Hap43p-induced gene; possibly adherence-induced
orf19.310	0.700024	TRUE	0.00529622	TRUE	0.00740802		Putative mitochondrial protein with a predicted role in cell wall biogenesis; possibly an essential gene, disruptants not obtained by UAU1 method
orf19.2893	0.697546	TRUE	0.00030148	TRUE	0.000898879		Putative protein of unknown function, regulation correlates with clinical development of fluconazole resistance; transcription is upregulated in an RHE model of oral candidiasis
orf19.6152	0.697175	TRUE	9.95205e-05	TRUE	0.000539384		Ortholog of C. parapsilosis CDC317 : CPAR2_205930, Candida tenuis NRRL Y-1498 : CANTEDRAFT_115846, Debaryomyces hansenii CBS767 : DEHA2E06072g and Candida dubliniensis CD36 : CD36_32830
orf19.4173	0.696686	TRUE	2.25597e-05	TRUE	0.000169586		Ortholog(s) have role in peptidyl-diphthamide biosynthetic process from peptidyl-histidine and cytosol localization
orf19.2926	0.69652	TRUE	7.49095e-05	TRUE	0.000358471		Ortholog(s) have 5'-3' exonuclease activity, damaged DNA binding activity, role in DNA repair and nucleus localization
orf19.4235	0.696352	TRUE	0.000705266	TRUE	0.002728	PDE1	Cyclic nucleotide phosphodiesterase (PDEase), low affinity; mediates cAMP signaling in response to glucose or intracellular acidification; macrophage-downregulated gene
orf19.5206	0.69615	TRUE	6.91459e-05	TRUE	0.000354629		Ortholog(s) have unfolded protein binding activity, role in box H/ACA snoRNP assembly and cytosol, nucleoplasm localization
orf19.3335	0.695962	TRUE	8.76303e-07	TRUE	8.26969e-06		Plasma membrane protein; shows colony morphology-related gene regulation by Ssn6p; repressed by nitric oxide
orf19.1795	0.695956	TRUE	4.63962e-05	TRUE	0.000178502	PUF3	Protein not essential for viability; similar to S. cerevisiae Puf3p, which is an mRNA-binding protein involved in RNA catabolism
orf19.3936	0.694995	TRUE	0.00103104	TRUE	1.85378e-05		Putative glycerophosphocholine phosphodiesterase; mutation confers hypersensitivity to 5-fluorouracil (5-FU); induced upon biofilm formation
orf19.6298	0.691046	TRUE	0.000129574	TRUE	0.00125056	SPB4	Putative ATP-dependent RNA helicase; flucytosine repressed
orf19.3846	0.690703	TRUE	2.64178e-06	TRUE	1.12576e-05	LYS4	Homoaconitase; regulated by Gcn4p, Gcn2p; induced in response to amino acid starvation (3-AT treatment); upregulated in the presence of human whole blood or polymorphonuclear (PMN) cells; Hap43p-repressed gene
orf19.5845	0.688267	TRUE	9.45777e-05	TRUE	0.000440436	RNR3	Putative ribonucleotide reductase large subunit; transcriptionally regulated by iron; expression greater in low iron
orf19.4602	0.687225	TRUE	1.16041e-07	TRUE	4.1553e-06	MDH1-1	Predicted malate dehydrogenase precursor; macrophage-induced transcript; protein present in exponential and stationary growth phase yeast cultures
orf19.642	0.686914	TRUE	2.29224e-06	TRUE	6.4352e-06		Ortholog of C. parapsilosis CDC317 : CPAR2_203380, Candida tenuis NRRL Y-1498 : CANTEDRAFT_117493, Debaryomyces hansenii CBS767 : DEHA2G19228g and Candida dubliniensis CD36 : CD36_30470
orf19.7534	0.686777	TRUE	3.4232e-06	TRUE	0.000101094	MIS12	Mitochondrial C1-tetrahydrofolate synthase precursor
orf19.1701	0.684805	TRUE	9.89738e-06	TRUE	5.33228e-05	RKI1	Ortholog(s) have ribose-5-phosphate isomerase activity, role in pentose-phosphate shunt, pyridoxine biosynthetic process and cytoplasm, nucleus localization
orf19.2726	0.683508	TRUE	0.00133775	TRUE	0.0039869		Putative plasma membrane protein; Plc1p-regulated
orf19.1743	0.682644	TRUE	0.000124018	TRUE	1.19655e-05	ACS1	Putative acetyl-CoA synthetase; upregulated by human neutrophils; fluconazole-downregulated; regulated by Nrg1p and Mig1p; shows colony morphology-related gene regulation by Ssn6p; only detected in stationary phase cultures; biofilm-induced
orf19.3575	0.682026	TRUE	3.45668e-07	TRUE	1.15574e-05	CDC19	Pyruvate kinase; on yeast cell surface; Gcn4p, Hog1p, GlcNAc regulated; induced on polystyrene adherence; downregulated by phagocytosis, farnesol treatment; mutation affects filamentation; stationary phase enriched; biofilm, Hap43p-induced
orf19.6146	0.681551	TRUE	0.000943281	TRUE	0.000476926	CLG1	Putative cyclin-like protein; transcription is regulated upon yeast-hyphal switch
orf19.6632	0.679101	TRUE	8.19461e-06	TRUE	1.74367e-05	ACO2	Putative aconitate hydratase 2; transcriptionally regulated by iron; expression greater in high iron; regulated by Gcn4p; repressed by amino acid starvation (3-aminotriazole treatment); protein levels decrease in stationary phase yeast
orf19.133	0.678148	TRUE	0.00159632	TRUE	0.00652524		Protein of unknown function; induced by nitric oxide independent of Yhb1p
orf19.2496	0.676847	TRUE	0.000675784	TRUE	0.000144985	ATO2	Putative fungal-specific transmembrane protein; Hap43p-repressed gene; fluconazole-downregulated; late-stage biofilm-induced gene
orf19.723	0.675412	TRUE	0.00119893	TRUE	5.09417e-05	BCR1	C2H2 zinc finger transcription factor; master regulator of biofilm formation; mutation affects filamentous growth, adherence; regulates cell-surface-associated genes; filament induced; Tup1p-, Tec1p-, Mnl1p-regulated; mRNA binds to She3p
orf19.6691	0.672503	TRUE	0.00132176	TRUE	0.000198113		Ortholog(s) have role in S-adenosylmethionine biosynthetic process and fungal-type vacuole membrane localization
orf19.1534	0.671293	TRUE	0.000566075	TRUE	0.00107921		Protein similar to S. cerevisiae Zrt3p, which is a transporter of zinc ions; predicted Kex2p substrate; late-stage biofilm-induced gene; induced in oralpharyngeal candidasis
orf19.1796	0.665974	TRUE	1.01552e-05	TRUE	1.70107e-05		Ortholog(s) have oxidoreductase activity, acting on the CH-OH group of donors, NAD or NADP as acceptor activity and role in metabolic process
orf19.4294	0.665678	TRUE	3.87514e-05	TRUE	0.000369422		Ortholog(s) have oxidoreductase activity, role in cytochrome c-heme linkage, mitochondrial membrane organization and extrinsic to mitochondrial inner membrane localization
orf19.171	0.664733	TRUE	0.00109711	TRUE	0.000617174	DBP2	Putative DEAD-box family ATP-dependent RNA helicase; flucytosine induced; downregulated in core stress response
orf19.6137	0.662508	TRUE	4.58099e-05	TRUE	0.000267671		Ortholog of Candida tenuis NRRL Y-1498 : CANTEDRAFT_134955, Debaryomyces hansenii CBS767 : DEHA2E04422g, Candida dubliniensis CD36 : CD36_32940 and Pichia stipitis Pignal : PICST_33357
orf19.6653	0.659981	TRUE	9.7027e-05	TRUE	0.00010904		Ortholog(s) have ribosome binding activity, role in cytoplasmic translation and extrinsic to membrane, mitochondrial inner membrane localization
orf19.475	0.659356	TRUE	3.42156e-05	TRUE	0.000228241		Ortholog(s) have role in rRNA processing, ribosomal large subunit assembly and nucleoplasm, spindle pole body localization
orf19.4097	0.657595	TRUE	0.000790166	TRUE	0.00392201		Ortholog of C. parapsilosis CDC317 : CPAR2_407050, Candida tenuis NRRL Y-1498 : CANTEDRAFT_116822, Debaryomyces hansenii CBS767 : DEHA2B02046g and Candida dubliniensis CD36 : CD36_23480
orf19.3279	0.655064	TRUE	0.00153116	TRUE	0.00229114	HYR4	Putative GPI-anchored adhesin-like protein; transcription is negatively regulated by Rim101p; constitutive expression independent of MTL or white-opaque status
orf19.2446	0.653219	TRUE	0.00036005	TRUE	0.00131303		Ortholog(s) have cell division site, cell tip, cytoplasm, nucleus localization
NOVEL-Ca21chr6-007	0.652151	TRUE	0.000257056	TRUE	0.000868535
orf19.2525	0.650603	TRUE	2.22313e-05	TRUE	8.86101e-05	LYS12	Homoisocitrate dehydrogenase, catalyzes the fourth step in the alpha-aminoadipate pathway for lysine biosynthesis; clade-associated gene expression; protein level decreases in stationary phase cultures
orf19.5959	0.650052	TRUE	0.00987347	TRUE	0.0017703	NOP14	Putative nucleolar protein; Hap43p-induced gene; mutation confers resistance to 5-fluorocytosine (5-FC), 5-fluorouracil (5-FU), and tubercidin (7-deazaadenosine); heterozygous null mutant exhibits resistance to parnafungin
orf19.2125	0.647034	TRUE	0.00225586	TRUE	0.00468536		GlcNAc-induced protein
orf19.1834	0.646426	TRUE	0.000227241	TRUE	0.00266266		Ortholog of C. parapsilosis CDC317 : CPAR2_212580, Debaryomyces hansenii CBS767 : DEHA2G11770g, Candida dubliniensis CD36 : CD36_09960 and Pichia stipitis Pignal : PICST_51041
orf19.2274	0.645598	TRUE	0.00977271	TRUE	0.00915074		Ortholog of Candida dubliniensis CD36 : CD36_21450, Candida tropicalis MYA-3404 : CTRG_01739 and Candida albicans WO-1 : CAWG_05814
orf19.4000	0.644914	TRUE	2.48311e-05	TRUE	0.000126758	GRF10	Putative homeodomain transcription factor; null mutant exhibits adenine auxotrophy
orf19.2501	0.643858	TRUE	0.00162765	TRUE	0.000124351	FLC1	Protein involved in heme uptake; putative FAD transporter, similar to S. cerevisiae Flc1p; regulated by iron; macrophage-induced gene; mutant shows defect in filamentous growth
NOVEL-Ca21chr3-002	0.643362	TRUE	0.00252548	TRUE	0.00121838
orf19.1687	0.642848	TRUE	7.08996e-05	TRUE	0.000593186		Hap43p-induced gene; ortholog of S. cerevisiae PRP43, an RNA helicase in the DEAH-box family that functions in both RNA polymerase I and polymerase II transcript metabolism
orf19.1087	0.641443	TRUE	0.00405969	TRUE	0.00564858		Ortholog of C. parapsilosis CDC317 : CPAR2_601130, Lodderomyces elongisporus NRLL YB-4239 : LELG_04885, Candida dubliniensis CD36 : CD36_64620 and Candida orthopsilosis Co 90-125 : CORT0F02130
orf19.4739	0.641144	TRUE	0.00594203	TRUE	0.00274937	MSS116	Putative DEAD-box protein required for efficient splicing of mitochondrial Group I and II introns; Hap43p-induced gene; transcription is upregulated in both intermediate and mature biofilms
orf19.4578	0.638134	TRUE	0.000199332	TRUE	0.00100269	CYT2	Cytochrome c1 heme lyase; transcription is regulated by Nrg1p; transcriptionally regulated by iron; expression greater in high iron
orf19.5824	0.638062	TRUE	0.000202325	TRUE	0.00060799		Ortholog(s) have mitochondrion localization
orf19.346	0.636967	TRUE	0.000144726	TRUE	0.000373146		Putative alanine transaminase; biofilm-induced gene; mutation confers hypersensitivity to 5-fluorocytosine (5-FC)
orf19.1159	0.636709	TRUE	0.00904837	TRUE	0.00210934		Protein similar to A. nidulans CYSA serine O-trans-acetylase, suggesting that C. albicans uses an O-acetyl-serine (OAS) pathway of sulfur assimilation; induced upon biofilm formation
orf19.5541	0.635535	TRUE	0.00012623	TRUE	0.00252252		Protein with similarity to S. pombe Nrd1p; transcription induced upon induction of hyphal growth; regulated by Cph1p, Efg1p, Cph2p; low-level expression; alkaline upregulated; fungal-specific (no human or murine homolog)
orf19.5561	0.63553	TRUE	0.000261972	TRUE	0.000726168	RAV2	Protein similar to S. cerevisiae Rav2p, which is involved in acidification of the vacuole; transposon mutation affects filamentous growth
orf19.5672	0.634149	TRUE	0.00129607	TRUE	0.00391293	MEP2	Ammonium permease and regulator of nitrogen starvation-induced filamentation; 11 predicted transmembrane regions; in low nitrogen cytoplasmic C-terminus activates Ras/cAMP and MAPK signal transduction pathways to induce filamentation
orf19.5977	0.630728	TRUE	0.00124175	TRUE	0.00313503	CEM1	Protein similar to S. cerevisiae Cem1p, an acyl carrier protein involved in fatty acid biosynthesis; likely to be essential for growth, based on an insertional mutagenesis strategy
orf19.6769	0.62775	TRUE	3.03542e-05	TRUE	0.000281295		Ortholog(s) have cytoplasm localization
orf19.2859	0.627253	TRUE	0.00672994	TRUE	0.00346619	SRP40	Putative chaperone of small nucleolar ribonucleoprotein particles; macrophage/pseudohyphal-induced
orf19.7661	0.627178	TRUE	0.000926874	TRUE	0.00179741	HMI1	ATP-dependent 3' - 5' helicase involved in maintenance of mitochondrial DNA; ortholog of S. cerevisiae Hmi1p
orf19.7010	0.626741	TRUE	7.6332e-05	TRUE	0.000454557		Ortholog(s) have cytosol, ubiquitin ligase complex localization
orf19.4801	0.626532	TRUE	0.000506525	TRUE	0.00226008		Ortholog(s) have tRNA dimethylallyltransferase activity, role in tRNA modification and cytosol, mitochondrion, nucleolus localization
orf19.3660	0.625137	TRUE	0.000444946	TRUE	0.00176868		Ortholog of C. parapsilosis CDC317 : CPAR2_602890, Candida tenuis NRRL Y-1498 : CANTEDRAFT_135512, Debaryomyces hansenii CBS767 : DEHA2F15312g and Candida dubliniensis CD36 : CD36_60600
orf19.4499	0.622476	TRUE	0.00388068	TRUE	0.00143996	RIM2	Putative mitochondrial carrier protein; induced in response to alpha pheromone in SpiderM medium
orf19.4805	0.621276	TRUE	1.45575e-05	TRUE	9.59262e-05		Putative membrane protein; Hap43p-induced gene; fungal-specific (no human or murine homolog); transcription is induced by alpha pheromone in SpiderM medium
orf19.5535	0.618554	TRUE	0.000349679	TRUE	0.00147052		Predicted membrane transporter, member of the anion:cation symporter (ACS) family, major facilitator superfamily (MFS)
orf19.789	0.618533	TRUE	2.21477e-05	TRUE	0.00023606	PYC2	Putative pyruvate carboxylase, binds to biotin cofactor; up-regulated in mutant lacking the Ssk1p response regulator protein, upon benomyl treatment, or in an azole-resistant strain overexpressing MDR1; stationary phase enriched protein
orf19.1832	0.618336	TRUE	3.49606e-05	TRUE	0.000289186	FCY23	Putative transporter; Gcn4p-regulated; more similar to S. cerevisiae Tpn1p, which is a vitamin B6 transporter, than to purine-cytosine permeases
orf19.3015	0.615402	TRUE	0.00252548	TRUE	0.00141508	ARX1	Putative ribosomal large subunit biogenesis protein; downregulated during core stress response; decreased expression in response to prostaglandins
orf19.4563	0.613979	TRUE	0.0040097	TRUE	0.00158984		Putative protein of unknown function; Hap43p-induced gene; decreased expression in response to prostaglandins
orf19.2990	0.61375	TRUE	0.000570646	TRUE	0.00170624	XOG1	Exo-1,3-beta-glucanase; 5 glycosyl hydrolase family member; affects sensitivity to chitin and glucan synthesis inhibitors; not required for yeast-to-hyphal transition or for virulence in mouse systemic infection; Hap43p-induced gene
orf19.5412	0.61366	TRUE	0.00278125	TRUE	0.00563172		Ortholog(s) have role in fungal-type cell wall organization
orf19.1720	0.613324	TRUE	0.000545624	TRUE	0.00265313		Ortholog(s) have role in mitotic recombination
orf19.5495	0.611541	TRUE	5.21642e-05	TRUE	9.27237e-05		Putative RNA-binding protein; not essential for viability; transcription is induced in response to alpha pheromone in SpiderM medium
orf19.5106	0.61148	TRUE	0.000330039	TRUE	0.000761884	DIP2	Putative small ribonucleoprotein complex; transposon mutation affects filamentous growth; physically interacts with TAP-tagged Nop1p; heterozygous null mutant exhibits resistance to parnafungin; Hap43p-induced gene
orf19.7387	0.61099	TRUE	0.000283721	TRUE	0.00544931	ELP3	Ortholog(s) have histone acetyltransferase activity, role in regulation of transcription from RNA polymerase II promoter, tRNA wobble uridine modification and Elongator holoenzyme complex, cytosol, nucleus localization
orf19.2604	0.610738	TRUE	0.0018165	TRUE	0.00238927		Ortholog(s) have nucleolus localization
orf19.4245	0.610469	TRUE	0.00407182	TRUE	0.00432539		Hap43p-repressed gene
orf19.6766	0.608924	TRUE	0.000330418	TRUE	0.00318979		Hap43p-induced gene; S. cerevisiae ortholog NOP13, a nucleolar protein found in preribosomal complexes
orf19.5280	0.6084	TRUE	6.66396e-06	TRUE	0.000175018	MUP1	Putative high affinity methionine permease; alkaline upregulated by Rim101p
orf19.2170	0.607438	TRUE	0.000138998	TRUE	0.000785815	PHM7	Putative transporter; fungal-specific (no human or murine homolog); Hog1p-downregulated; downregulated in response to 17-beta-estradiol, ethynyl estradiol; Hap43p-induced gene
orf19.3469	0.606227	TRUE	6.78107e-05	TRUE	0.000115365		Predicted ORF in Assemblies 19, 20 and 21; greater mRNA abundance observed in a cyr1 homozygous null mutant than in wild type
orf19.828	0.605981	TRUE	0.00142263	TRUE	0.00060799		Putative ribosomal protein, large subunit, mitochondrial precursor; decreased expression in response to prostaglandins
orf19.866	0.605654	TRUE	0.000988326	TRUE	0.00166916	RAD32	Protein similar to S. cerevisiae protein with role in nucleotide excision repair; down-regulation associated with azole resistance; Hap43p-repressed gene
orf19.5949	0.60447	TRUE	0.00939012	TRUE	0.000407084	FAS2	Alpha subunit of fatty-acid synthase; required for virulence in mouse systemic infection and rat oropharyngeal infection models; regulated by Efg1p; fluconazole-induced; amphotericin B repressed
orf19.4326	0.603933	TRUE	0.00124497	TRUE	0.00335275		Ortholog(s) have role in mRNA cis splicing, via spliceosome, maturation of 5S rRNA and U4/U6 x U5 tri-snRNP complex localization
orf19.118	0.60244	TRUE	0.00880545	TRUE	0.000484372	FAD2	Delta-12 fatty acid desaturase, involved in production of linoleic acid, which is a major component of membranes
orf19.6938	0.600068	TRUE	1.33333e-05	TRUE	0.000237064	MEU1	Putative methylthioadenosine phosphorylase; protein level decreases in stationary phase cultures
orf19.7397.1	0.599947	TRUE	0.00908941	TRUE	0.00217233		Predicted ORF identical to NSA2
orf19.6652	0.59917	TRUE	0.000239147	TRUE	0.00321044	DBP8	Protein similar to S. cerevisiae Dbp8p, an ATP-dependent helicase involved in rRNA processing; oxidative stress-repressed via Cap1p; flucytosine repressed; likely to be essential for growth, based on insertional mutagenesis
orf19.1291	0.598524	TRUE	2.00935e-05	TRUE	0.000190062	ABZ1	Ortholog(s) have 4-amino-4-deoxychorismate synthase activity, role in para-aminobenzoic acid biosynthetic process and cytosol, nucleus localization
orf19.4177	0.59687	TRUE	5.28697e-05	TRUE	0.000138768	HIS5	Putative histidinol-phosphate aminotransferase; Gcn4p-regulated; protein present in exponential and stationary growth phase yeast cultures
orf19.3521	0.596318	TRUE	0.000701496	TRUE	0.00169944	ARH2	Putative adrenodoxin-NADPH oxidoreductase; role in heme biosynthesis
orf19.665	0.595767	TRUE	2.50474e-05	TRUE	0.000276965	NEP1	Ortholog(s) have protein homodimerization activity, rRNA binding activity
orf19.3393	0.595561	TRUE	0.000257056	TRUE	0.00104463		Putative DEAD-box helicase; Hap43p-induced gene
orf19.1342	0.593786	TRUE	1.02843e-05	TRUE	9.16847e-05	SHM1	Mitochondrial serine hydroxymethyltransferase; complements the glycine auxotrophy of an S. cerevisiae shm1 null shm2 null gly1-1 triple mutant; protein present in exponential and stationary growth phase yeast cultures
orf19.4932	0.593546	TRUE	5.0189e-06	TRUE	0.000230412		Ortholog(s) have role in mitochondrial translation and mitochondrion localization
orf19.21	0.593096	TRUE	0.002293	TRUE	0.00931482		Ortholog(s) have role in ethanol metabolic process and mitochondrial inner membrane localization
orf19.6730	0.592762	TRUE	0.000133395	TRUE	0.000685447		Ortholog(s) have nucleolus localization
orf19.5864	0.588966	TRUE	0.000688785	TRUE	0.0015121	URK1	Protein similar to uridine kinase; transcription is downregulated in response to treatment with ciclopirox olamine
orf19.1618.1	0.588866	TRUE	0.00125502	TRUE	0.00534324		Ortholog(s) have cytosol localization
orf19.666	0.586643	TRUE	0.00125342	TRUE	0.00233333		Ortholog(s) have damaged DNA binding activity, role in DNA damage checkpoint, establishment of protein localization, telomere maintenance via telomerase and nuclear chromosome localization
orf19.2461	0.586253	TRUE	0.00060981	TRUE	0.00153229	PRN4	Protein with similarity to pirins; increased transcription is observed upon benomyl treatment
orf19.445	0.584979	TRUE	0.00532573	TRUE	0.00118854		Predicted ORF in Assemblies 19, 20 and 21; decreased expression in response to prostaglandins
orf19.2090	0.584901	TRUE	0.000115182	TRUE	0.00144652		Hap43p-induced gene
orf19.5921	0.583543	TRUE	0.000612851	TRUE	0.00125725		Ortholog of C. parapsilosis CDC317 : CPAR2_404290, Candida tenuis NRRL Y-1498 : CANTEDRAFT_115338, Debaryomyces hansenii CBS767 : DEHA2G13596g and Candida dubliniensis CD36 : CD36_84580
orf19.7552	0.58208	TRUE	0.0015572	TRUE	0.00139696		Putative U3-containing small subunit processome complex protein; Hap43p-induced gene; downregulated during core stress response
orf19.6511	0.581417	TRUE	2.21477e-05	TRUE	0.000402655	LIG1	tRNA ligase; functional homolog of S. cerevisiae Trl1p; fungal-specific (no human or murine homolog)
orf19.797	0.579527	TRUE	0.00102726	TRUE	0.000380869	BAT21	Putative branched chain amino acid aminotransferase; regulated by Gcn4p, Gcn2p; induced in response to amino acid starvation (3-aminotriazole treatment); early-stage biofilm-induced
orf19.5459	0.577976	TRUE	0.000108412	TRUE	0.000521564		Putative mRNA polyadenylation regulating protein; Hap43p-repressed gene, transcription is upregulated in an RHE model of oral candidiasis and in clinical isolates from HIV+ patients with oral candidiasis
orf19.223	0.577633	TRUE	0.00317269	TRUE	0.000920773		Putative serine/threonine protein kinase; Hap43p-repressed gene; increased expression in response to prostaglandins; late-stage biofilm-induced; possibly an essential gene, disruptants not obtained by UAU1 method
orf19.6648	0.577232	TRUE	0.008428	TRUE	0.00274937	SDA1	Hap43p-induced gene; transcription is upregulated in both intermediate and mature biofilms
orf19.2712	0.577124	TRUE	0.00496822	TRUE	0.00215594	HCA4	Putative role in regulation of cell wall biogenesis; upregulated in biofilm; Hap43p-induced gene; possibly an essential gene, disruptants not obtained by UAU1 method
orf19.5255	0.576049	TRUE	0.00271102	TRUE	0.00862471	PXA2	Putative peroxisomal, half-size adrenoleukodystrophy protein (ALD or ALDp) subfamily ABC transporter; Gcn4p-regulated
orf19.4445	0.575686	TRUE	5.92131e-05	TRUE	0.000541446		Protein of unknown function; Plc1p-regulated; expression is upregulated early upon infection of reconstituted human epithelium (RHE), while expression of the C. dubliniensis ortholog is not upregulated; not required for viability
orf19.5755	0.575565	TRUE	0.00532573	TRUE	0.00795385		Ortholog(s) have cyclin-dependent protein kinase regulator activity
orf19.5505	0.574918	TRUE	5.70796e-05	TRUE	0.000409894	HIS7	Putative imidazole glycerol phosphate synthase; histidine biosynthesis; no human/murine homolog; transcription induced by histidine starvation; regulated by Gcn2p and Gcn4p; higher protein level in stationary phase
orf19.4813	0.573752	TRUE	2.31924e-05	TRUE	0.000426294	GUA1	Putative GMP synthase, involved in the final step of guanine biosynthesis; soluble protein in hyphae; flucytosine induced; macrophage-downregulated protein abundance; protein level decreases in stationary phase cultures
orf19.7624	0.573517	TRUE	0.000615706	TRUE	0.000941519		Ortholog(s) have role in rRNA processing and 90S preribosome, nucleolus localization
orf19.657	0.572799	TRUE	2.32652e-05	TRUE	0.000184303	SAM2	S-adenosylmethionine synthetase, localizes to surface of hyphal cells, but not yeast-form cells; possible biofilm-induced expression (reports differ); alkaline upregulated; Hog1p-induced; farnesol-downregulated
orf19.434	0.572132	TRUE	0.00036005	TRUE	0.00144383	PRD1	Putative proteinase; transcription is regulated by Nrg1p, Mig1p, and Tup1p; Hog1p-induced; stationary phase enriched protein; Hap43p-repressed gene
orf19.4219	0.570852	TRUE	0.000230898	TRUE	0.00106493	RIX7	Protein similar to S. cerevisiae Rix7p which is a putative ATPase of the AAA family required for ribosomal subunit export from the nucleus; mutation impairs hyphal growth and biofilm formation; planktonic growth-induced gene
orf19.5791	0.568236	TRUE	1.59328e-05	TRUE	0.000229051	IDH2	Putative mitochondrial NAD-isocitrate dehydrogenase subunit; transcription upregulated by treatment with ciclopirox; transcriptionally regulated by iron; expression greater in high iron; present in exponential and stationary growth phases
orf19.2706	0.565862	TRUE	9.45767e-05	TRUE	0.000918659	CRH11	GPI-anchored cell wall transglycosylase, putative ortholog of S. cerevisiae Crh1p; predicted glycosyl hydrolase domain; similar to Csf4p and to antigenic A. fumigatus Aspf9; predicted Kex2p substrate; caspofungin-induced
orf19.2717	0.565368	TRUE	0.000460099	TRUE	0.00738629	SAS10	Putative U3-containing small subunit processome complex subunit; Hap43p-induced gene; mutation confers resistance to 5-fluorocytosine (5-FC); repressed upon high-level peroxide stress
orf19.7635	0.565242	TRUE	0.000273881	TRUE	0.00186217	DRS1	Putative nucleolar DEAD-box protein; Hap43p-induced gene; mutation confers hypersensitivity to 5-fluorouracil (5-FU), tubercidin (7-deazaadenosine); transcription is positively regulated by Tbf1p; downregulated during core stress response
orf19.2607	0.564799	TRUE	0.00614638	TRUE	0.00862471		Ortholog of C. parapsilosis CDC317 : CPAR2_800670, Candida tenuis NRRL Y-1498 : CANTEDRAFT_112575, Debaryomyces hansenii CBS767 : DEHA2C16940g and Candida dubliniensis CD36 : CD36_26980
orf19.3127	0.563892	TRUE	0.00359108	TRUE	0.00480006	CZF1	Transcriptional regulator of white-opaque switching frequency; hyphal growth regulator; expression in S. cerevisiae causes dominant-negative inhibition of pheromone response; required for yeast cell adherence to silicone substrate
orf19.7106	0.563708	TRUE	0.0058105	TRUE	0.00905533	VPS70	Ortholog(s) have role in protein targeting to vacuole and endoplasmic reticulum localization
orf19.5732	0.563423	TRUE	0.000324655	TRUE	0.00582809	NOG2	Putative nucleolar GTPase; Hap43p-induced gene; decreased expression in response to prostaglandins
orf19.7422	0.563273	TRUE	0.00779867	TRUE	0.00253837		Ortholog(s) have RNA binding activity and nucleus localization
orf19.1091	0.563273	TRUE	0.00423703	TRUE	0.00699994		Ortholog(s) have role in ribosomal large subunit biogenesis and nucleolus localization
orf19.7657	0.562064	TRUE	0.00228284	TRUE	0.00609995	POP3	Putative RNase MRP and nuclear RNase P component; decreased expression in response to prostaglandins
orf19.4835	0.558835	TRUE	0.0007029	TRUE	0.00233307		Ortholog(s) have role in endonucleolytic cleavage in 5'-ETS of tricistronic rRNA transcript (SSU-rRNA, 5.8S rRNA and LSU-rRNA), more
orf19.2143	0.557626	TRUE	0.000195194	TRUE	0.00185969		Ortholog(s) have role in endocytic recycling and cytosol, endosome, nucleus localization
orf19.5870	0.556688	TRUE	0.000430505	TRUE	0.00280856	CTP1	Putative citrate transport protein; flucytosine induced; amphotericin B repressed, caspofungin repressed; Hap43p-induced gene
orf19.7479	0.555345	TRUE	0.00179682	TRUE	0.00461812	NTH1	Neutral trehalase; hyphal induction in null mutant delayed but not reduced overall; not required for virulence in mouse infection; homodimeric enzyme; possible regulatory cAMP-dependent phosphorylation at S10 and S213; Hap43p-repressed gene
orf19.4815	0.554944	TRUE	0.00134152	TRUE	0.00109635	YTM1	Protein similar to S. cerevisiae Ytm1p, which is involved in biogenesis of the large ribosomal subunit; transposon mutation affects filamentous growth; protein level decreases in stationary phase cultures; Hap43p-induced gene
orf19.4906	0.552201	TRUE	0.000380789	TRUE	0.00142617		Putative adhesin-like protein; transcription is positively regulated by Tbf1p
orf19.1632	0.551643	TRUE	0.00736515	TRUE	0.00944985		Ortholog(s) have cytosol, nucleus localization
orf19.1033	0.550861	TRUE	0.000223924	TRUE	0.000483187	STR2	Ortholog(s) have cystathionine gamma-synthase activity, role in transsulfuration and cytosol, nucleus localization
orf19.1030	0.549975	TRUE	0.00277337	TRUE	0.00287903		Putative peptidyl-prolyl cis-trans isomerase
orf19.1305	0.548427	TRUE	0.00478076	TRUE	0.00505865		Ortholog(s) have tRNA (guanine) methyltransferase activity, role in tRNA methylation and mitochondrial matrix, nucleus localization
orf19.3547	0.547409	TRUE	0.000491604	TRUE	0.00410226		Ortholog(s) have mRNA 3'-UTR binding, translation repressor activity, nucleic acid binding activity, role in negative regulation of translation, ribosomal large subunit biogenesis and large ribosomal subunit, nucleolus localization
orf19.6435	0.547012	TRUE	0.000126765	TRUE	0.000374959		Mitochondrial membrane protein; Hap43p-repressed gene
orf19.150	0.546683	TRUE	0.000534358	TRUE	0.00319032		Ortholog(s) have protein channel activity, role in mitochondrial genome maintenance, protein import into mitochondrial matrix and mitochondrial inner membrane presequence translocase complex localization
orf19.5754	0.546679	TRUE	0.00136332	TRUE	0.00305902		Putative membrane protein with a predicted role in zinc ion homeostasis; Hap43p-induced gene; fluconazole-induced
orf19.1304	0.543824	TRUE	0.000814777	TRUE	0.0027038		Ortholog(s) have role in U4 snRNA 3'-end processing, exonucleolytic trimming to generate mature 3'-end of 5.8S rRNA from tricistronic rRNA transcript (SSU-rRNA, 5.8S rRNA and LSU-rRNA), more
orf19.7016	0.5431	TRUE	0.000264546	TRUE	0.000547318	PHM5	Ortholog(s) have endopolyphosphatase activity, exopolyphosphatase activity, role in polyphosphate catabolic process and fungal-type vacuole membrane, nucleus localization
orf19.6234	0.542584	TRUE	0.00450635	TRUE	0.00565968		Putative U2 snRNP component; Hap43p-induced gene; mutation confers hypersensitivity to 5-fluorocytosine (5-FC), 5-fluorouracil (5-FU), and tubercidin (7-deazaadenosine)
orf19.76	0.541336	TRUE	0.00279589	TRUE	0.00794075	SPB1	Putative AdoMet-dependent methyltransferase; Hap43p-induced gene; decreased expression in response to prostaglandins; possibly an essential gene, disruptants not obtained by UAU1 method
orf19.2616	0.541262	TRUE	0.00354765	TRUE	0.00330697	UGT51C1	UDP-glucose:sterol glucosyltransferase; enzyme of sterol glucoside (membrane-bound lipid) biosynthesis; has UDP-sugar binding domain; activity is UDP-glucose-specific in vitro; enzyme does not use UDP-mannose; Mig1p-regulated gene
orf19.2404	0.539903	TRUE	0.00134178	TRUE	0.00508205		Ortholog(s) have ribonuclease MRP activity, ribonuclease P activity, role in intronic box C/D snoRNA processing, mRNA cleavage, rRNA processing, tRNA processing and nucleolar ribonuclease P complex localization
orf19.4651	0.538869	TRUE	0.00496822	TRUE	0.0018672	PGA53	GPI-anchored cell surface protein of unknown function; greater mRNA abundance observed in a cyr1 homozygous null mutant than in wild type
orf19.6565	0.537974	TRUE	0.00157366	TRUE	0.00250188		Ortholog(s) have membrane insertase activity, mitochondrial ribosome binding activity
orf19.1971	0.537251	TRUE	0.000359181	TRUE	0.000692634	TRY3	Transcriptional regulator of yeast form adherence; required for yeast cell adherence to silicone substrate
orf19.4175	0.53574	TRUE	0.00125059	TRUE	0.00399182	TOK1	Outwardly rectifying, noisily gated potassium channel; modulates sensitivity to human salivary histatin (Hst5); very similar to S. cerevisiae Tok1p
orf19.3539	0.535436	TRUE	0.0018233	TRUE	0.00746113		Ortholog(s) have nucleolus localization
orf19.5229	0.532734	TRUE	0.000174089	TRUE	0.0015764		Ortholog(s) have 3'-5'-exoribonuclease activity, endoribonuclease activity, tRNA binding activity
orf19.1753	0.531748	TRUE	0.000566825	TRUE	0.00292043	PUS7	Protein similar to S. cerevisiae tRNA modification protein; induced upon biofilm formation
orf19.5198	0.531696	TRUE	0.000395144	TRUE	0.00281947	NOP4	Putative nucleolar protein; Hap43p-induced gene; mutation confers hypersensitivity to 5-fluorocytosine (5-FC), 5-fluorouracil (5-FU), and tubercidin (7-deazaadenosine); downregulated in core stress response
orf19.1633	0.528428	TRUE	0.000778449	TRUE	0.00535703	UTP4	Putative U3 snoRNA-associated protein; Hap43p-induced gene; physically interacts with TAP-tagged Nop1p
orf19.5483	0.526919	TRUE	0.00541474	TRUE	0.00335275		Ortholog(s) have GTPase activity, ribosome binding activity, role in positive regulation of translation and mitochondrial matrix, mitochondrial ribosome localization
orf19.5136	0.526383	TRUE	0.0007029	TRUE	0.00147052		Putative pyridoxamine 5'-phosphate oxidase; early-stage biofilm- and planktonic growth-induced gene
orf19.1609	0.52629	TRUE	0.000364825	TRUE	0.00247436		Ortholog(s) have role in endonucleolytic cleavage in ITS1 to separate SSU-rRNA from 5.8S rRNA and LSU-rRNA from tricistronic rRNA transcript (SSU-rRNA, 5.8S rRNA, LSU-rRNA) and nucleolus, spindle pole body localization
orf19.2613	0.525947	TRUE	0.00272473	TRUE	0.00500751	ECM4	Cytoplasmic glutathione S-transferase; transcription regulated by Nrg1p, Tup1p; induced in core stress response, in cyr1 or ras1 null mutant (yeast or hyphal cells); transposon mutation affects filamentous growth; stationary phase enriched
orf19.6286	0.525691	TRUE	0.00283711	TRUE	0.00718239		Ortholog(s) have role in vacuolar transport and endosome localization
orf19.7518	0.525286	TRUE	0.00628227	TRUE	0.00787404	ZCF38	Putative transcription factor with zinc cluster DNA-binding motif
orf19.1902	0.524353	TRUE	0.00431965	TRUE	0.00466194	NOC4	Putative nucleolar protein; Hap43p-induced gene; mutation confers resistance to 5-fluorocytosine (5-FC), 5-fluorouracil (5-FU), and tubercidin (7-deazaadenosine)
orf19.3556	0.523591	TRUE	0.00071015	TRUE	0.00472885		Ortholog(s) have nuclear localization sequence binding activity and role in cell cycle, mRNA-binding (hnRNP) protein import into nucleus, transcription factor import into nucleus
orf19.3501	0.522992	TRUE	0.00220634	TRUE	0.00359689		Predicted ORF in Assemblies 19, 20 and 21; Hog1p-downregulated
orf19.7654	0.521166	TRUE	0.00186437	TRUE	0.00109941	CPR6	Putative peptidyl-prolyl cis-trans isomerase; macrophage/pseudohyphal-repressed; heavy metal (cadmium) stress-induced; heterozygous null mutant displays sensitivity to virgineone
orf19.1361	0.520868	TRUE	0.000395144	TRUE	0.00287903	TIM23	Protein involved in mitochondrial matrix protein import
orf19.500	0.520161	TRUE	0.000777676	TRUE	0.00328585		Ortholog(s) have tRNA (adenine-N1-)-methyltransferase activity, role in tRNA methylation and nucleus, tRNA (m1A) methyltransferase complex localization
orf19.5991	0.519081	TRUE	0.00277043	TRUE	0.00921688		Ortholog(s) have role in maturation of 5.8S rRNA from tricistronic rRNA transcript (SSU-rRNA, 5.8S rRNA, LSU-rRNA), maturation of LSU-rRNA from tricistronic rRNA transcript (SSU-rRNA, 5.8S rRNA, LSU-rRNA)
orf19.2506	0.517347	TRUE	0.0018728	TRUE	0.00389034		Predicted ORF in Assemblies 19, 20 and 21; opaque-specific transcription; Hog1p-downregulated
orf19.1563	0.516697	TRUE	0.00354123	TRUE	0.00872822	ECM3	Ortholog(s) have role in fungal-type cell wall organization and endoplasmic reticulum localization
orf19.58	0.516466	TRUE	0.000667935	TRUE	0.00387604	RRP6	Putative nuclear exosome exonuclease component; Hap43p-induced gene; mutation confers hypersensitivity to 5-fluorocytosine (5-FC), 5-fluorouracil (5-FU), and tubercidin (7-deazaadenosine)
orf19.5436	0.516173	TRUE	0.000377112	TRUE	0.00238773	UTP8	Essential protein involved in tRNA export from the nucleus and ribosomal small subunit biogenesis; physically interacts with TAP-tagged Nop1p
orf19.4746	0.515559	TRUE	0.00749331	TRUE	0.00541781	JIP5	Protein not essential for viability; downregulated during core stress response; Hap43p-induced gene
orf19.6831	0.514064	TRUE	0.000918799	TRUE	0.00312282	PRP5	Putative pre-mRNA processing RNA-helicase; induced upon adherence to polystyrene
orf19.7680	0.513741	TRUE	0.00563734	TRUE	0.00468536	CTA26	Putative transcriptional activator; downregulated by Efg1p; transcription is upregulated in an RHE model of oral candidiasis; member of a family of telomere-proximal genes; Hap43p-repressed
orf19.2842	0.511767	TRUE	0.00078795	TRUE	0.00373256	GZF3	Putative transcription factor; oxidative stress-induced via Cap1p; null mutant exhibits abnormal colony morphology and altered sensitivity to fluconazole, LiCl, and copper
orf19.4233	0.511583	TRUE	0.000260331	TRUE	0.00106493	THR4	Putative threonine synthase; protein present in exponential and stationary growth phase yeast cultures; Gcn4p-regulated; sumoylation target
orf19.7080	0.511403	TRUE	0.000874744	TRUE	0.00172534	LEU2	Isopropyl malate dehydrogenase; enzyme of leucine biosynthesis; upregulated in the presence of human whole blood or polymorphonuclear (PMN) cells; protein level decreases in stationary phase; GlcNAc-induced protein
orf19.3066	0.511367	TRUE	0.00040346	TRUE	0.00257033	ENG1	Endo-1,3-beta-glucanase required for cell separation after division, orthologous to S. cerevisiae Dse4p; caspofungin-, fluconazole-repressed; fungal-specific; repressed in response to alpha pheromone in SpiderM medium; biofilm-induced gene
orf19.7154	0.51093	TRUE	0.00126659	TRUE	0.00347713	UTP18	Putative U3 snoRNA-associated protein; Hap43p-induced gene; downregulated during core stress response; physically interacts with TAP-tagged Nop1p
orf19.7111	0.510509	TRUE	0.0015572	TRUE	0.00278055		Putative mitochondrial outer membrane protein membrane fission effector; possibly an essential gene, disruptants not obtained by UAU1 method
orf19.5465	0.510421	TRUE	0.00177465	TRUE	0.00714924		Ortholog(s) have first spliceosomal transesterification activity, role in generation of catalytic spliceosome for first transesterification step and U2-type catalytic step 1 spliceosome, spindle pole body localization
orf19.2504	0.509732	TRUE	0.000612851	TRUE	0.00427011	BMS1	Putative GTPase; Hap43p-induced gene; mutation confers resistance to 5-fluorocytosine (5-FC); flucytosine induced; decreased expression in response to prostaglandins
orf19.6287	0.50816	TRUE	0.000267036	TRUE	0.00162668	AAT21	Putative aspartate aminotransferase; higher protein amounts present in stationary phase; Gcn4p-regulated
orf19.3540	0.507639	TRUE	0.000905628	TRUE	0.00654635	MAK5	Putative nucleolar DEAD-box RNA helicase; oxidative stress-repressed via Cap1p; decreased expression in response to prostaglandins
orf19.2494	0.506575	TRUE	0.00234963	TRUE	0.00432314		Ortholog(s) have glutaminyl-tRNA synthase (glutamine-hydrolyzing) activity, role in glutaminyl-tRNAGln biosynthesis via transamidation, mitochondrial translation and glutamyl-tRNA(Gln) amidotransferase complex, mitochondrion localization
orf19.863	0.506549	TRUE	0.00038543	TRUE	0.00379641		Ortholog(s) have structural constituent of ribosome activity and mitochondrial large ribosomal subunit localization
orf19.1956	0.505377	TRUE	0.00283699	TRUE	0.00500751		Ortholog(s) have role in reciprocal meiotic recombination and mitochondrion localization
orf19.1990	0.5037	TRUE	0.00279263	TRUE	0.00738629	SNX4	Putative sorting nexin; induced during the mating process
orf19.717	0.502228	TRUE	0.000161934	TRUE	0.00332506	HSP60	Heat shock protein; soluble in hyphae; regulated by Nrg1p and by iron; expression greater in high iron; heavy metal (cadmium) stress-induced; sumoylation target; protein present in exponential and stationary phase cells; Hap43p-repressed
orf19.252	0.501986	TRUE	0.00175405	TRUE	0.00287903		Putative protein of unknown function; Hap43p-repressed gene; S. cerevisiae ortholog FMP37 localizes to mitochondria
orf19.4492	0.501074	TRUE	0.00267131	TRUE	0.00730934		Ortholog(s) have role in nuclear division, rRNA processing and nuclear periphery, nucleolus, preribosome, large subunit precursor, spindle pole body localization
orf19.1161	0.499947	TRUE	0.000677728	TRUE	0.00160576	PLD1	Phospholipase D1; required for phosphatidic acid and for most diacylglycerol production; required for wild-type mouse virulence, but not rat oral virulence; mutant defect in hyphal growth on solid substrates; similar to S. cerevisiae Spo14p
orf19.1738	0.498582	TRUE	0.00230947	TRUE	0.00214874	UGP1	Possible UTP-glucose-1-phosphaturidyl transferase; localizes to cell surface of yeast-form cells, but not hyphal cells; Hog1p-downregulated; stationary phase enriched protein; induced in oralpharyngeal candidasis
orf19.3358	0.49574	TRUE	0.000260331	TRUE	0.00145579	LSC1	Putative succinate-CoA ligase subunit; transcriptionally regulated by iron; expression greater in high iron; fluconazole-induced; f protein present in exponential and stationary growth phase yeast cultures
orf19.6160	0.49377	TRUE	0.000600375	TRUE	0.00158984		Ortholog(s) have role in eisosome assembly and eisosome, membrane raft, mitochondrion localization
orf19.5614	0.492308	TRUE	0.00143498	TRUE	0.00252777		Putative ribonuclease H1; biofilm-induced gene; possibly an essential gene, disruptants not obtained by UAU1 method
orf19.4836	0.491958	TRUE	0.000793835	TRUE	0.00226433	URA1	Dihydroorotate dehydrogenase; enzyme of de novo pyrimidine biosynthesis; putative bipartite mitochondrial targeting motif, membrane spanning region; transcription regulated by yeast-hyphal switch, or by Nrg1p, Mig1p, Tup1p; biofilm-induced
orf19.2008	0.487842	TRUE	0.00166115	TRUE	0.00238983		Ortholog(s) have S-methyl-5-thioribose-1-phosphate isomerase activity, role in L-methionine salvage from methylthioadenosine and cytosol, nucleus localization
orf19.2387	0.487109	TRUE	0.00143849	TRUE	0.00467845		Putative tRNA-Pro synthetase; genes encoding ribosomal subunits, translation factors, and tRNA synthetases are downregulated upon phagocytosis by murine macrophage
orf19.4455	0.486035	TRUE	0.00145769	TRUE	0.00346619		Ortholog of C. parapsilosis CDC317 : CPAR2_208000, Candida tenuis NRRL Y-1498 : CANTEDRAFT_136905, Debaryomyces hansenii CBS767 : DEHA2F26664g and Candida dubliniensis CD36 : CD36_06670
orf19.5773	0.485148	TRUE	0.00257319	TRUE	0.00379279		Putative dipeptidyl-peptidase III; protein detected by mass spec in exponential and stationary phase cultures; Hog1p-induced; clade-associated gene expression
orf19.18	0.48326	TRUE	0.000260331	TRUE	0.00330697	IMH3	Inosine monophosphate (IMP) dehydrogenase; enzyme of GMP biosynthesis; target of mycophenolic acid and mizoribine monophosphate; antigenic during infection; downregulated in core stress response; snoRNA snR54 encoded within IMH3 intron
orf19.1886	0.483183	TRUE	0.000647981	TRUE	0.0050625	RCL1	Putative U3-containing 90S preribosome processome complex subunit; Hap43p-induced gene; essential; downregulated during core stress response; S. cerevisiae ortholog is essential
orf19.829	0.48253	TRUE	0.00181525	TRUE	0.0060695	SCH9	Protein kinase involved in growth control, normal cell size, resistance to rapamycin and cations, chlamydospore formation, filamentous growth under some conditions, and virulence; prevents hypha formation under hypoxia at high CO2 levels
orf19.5680	0.481156	TRUE	0.00136573	TRUE	0.00256109		Predicted ORF in Assemblies 19, 20 and 21; possibly an essential gene, disruptants not obtained by UAU1 method
orf19.5450	0.480285	TRUE	0.00091621	TRUE	0.00253001		Putative 2-enoyl thioester reductase; protein present in exponential and stationary growth phase yeast cultures
orf19.2447	0.479283	TRUE	0.00355014	TRUE	0.00915916		Putative Type II phosphatidylinositol 4-kinase; expression downregulated in an ssr1 null mutant
orf19.5064	0.47905	TRUE	0.00504329	TRUE	0.00837057	MRPL3	Ribosomal protein of the large subunit, mitochondrial; downregulated in core stress response; protein present in exponential and stationary growth phase yeast cultures
orf19.5285	0.477641	TRUE	0.00161704	TRUE	0.00379641	PST3	Putative flavodoxin; biofilm induced; fungal-specific (no human or murine homolog); stationary phase enriched protein
orf19.5143	0.477613	TRUE	0.000438928	TRUE	0.00367854		Ortholog(s) have protein channel activity, role in protein import into mitochondrial inner membrane and mitochondrial inner membrane protein insertion complex localization
orf19.7332	0.477017	TRUE	0.000583571	TRUE	0.00582809	ELF1	Putative mRNA export protein; Walker A and B (ATP/GTP binding) motifs, ABC transporter consensus; required for wild-type morphology, growth; expressed in hyphal, pseudohyphal, and yeast form, upregulated in biofilm; Hap43p-induced gene
orf19.5884	0.476064	TRUE	0.000735573	TRUE	0.00530311		Putative nucleolar preribosomal-associated protein; decreased transcription is observed upon benomyl treatment or in an azole-resistant strain that overexpresses MDR1
orf19.4197	0.474945	TRUE	0.000611659	TRUE	0.00294242	YHM2	Alkaline upregulated
orf19.1250	0.474653	TRUE	0.00156241	TRUE	0.00653746		Ortholog(s) have role in maturation of SSU-rRNA from tricistronic rRNA transcript (SSU-rRNA, 5.8S rRNA, LSU-rRNA) and cytoplasm, nucleolus localization
orf19.3195	0.474134	TRUE	0.00243197	TRUE	0.00427701	HIP1	Similar to amino acid permeases; alkaline upregulated; flucytosine induced; regulated by Plc1p, Gcn2p and Gcn4p; fungal-specific (no human or murine homolog)
orf19.1528	0.473674	TRUE	0.00181525	TRUE	0.00844844		Putative mitochondrial RNA polymerase specificity factor; possibly an essential gene, disruptants not obtained by UAU1 method
orf19.3170	0.472344	TRUE	0.00148273	TRUE	0.00600096		Ortholog(s) have role in formation of translation preinitiation complex and cytoplasm, cytosolic ribosome localization
orf19.3391	0.471189	TRUE	0.000481564	TRUE	0.00419118	ADK1	Putative adenylate kinase; decreased expression in hyphae compared to yeast; macrophage-induced protein; adenylate kinase release used as a marker for cell lysis; possibly an essential gene (UAU1 method); biofilm-induced gene
orf19.5705	0.470765	TRUE	0.00183571	TRUE	0.00606944	NAM2	Putative mitochondrial leucyl-tRNA synthetase
orf19.7187	0.470124	TRUE	0.000386106	TRUE	0.00531048	MAM33	Putative mitochondrial acidic matrix protein; regulated by Ssn6p; protein present in exponential and stationary growth phase yeast cultures
orf19.1026	0.469741	TRUE	0.00267131	TRUE	0.00978611		Ortholog(s) have role in exonucleolytic trimming to generate mature 3'-end of 5.8S rRNA from tricistronic rRNA transcript (SSU-rRNA, 5.8S rRNA and LSU-rRNA), more
orf19.5294	0.469087	TRUE	0.000560849	TRUE	0.00281947	PDB1	Putative pyruvate dehydrogenase; fluconazole-induced; protein level decreases in stationary phase cultures
orf19.1064	0.468014	TRUE	0.000738283	TRUE	0.0029733	ACS2	Acetyl-CoA synthetase; antigenic during human and murine infection; upregulated by Efg1p; macrophage-induced protein; soluble protein in hyphae; gene contains an intron
orf19.6855	0.467926	TRUE	0.00173795	TRUE	0.00468536		Ortholog of C. parapsilosis CDC317 : CPAR2_105410, Candida tenuis NRRL Y-1498 : CANTEDRAFT_114891, Debaryomyces hansenii CBS767 : DEHA2D13420g and Candida dubliniensis CD36 : CD36_04370
orf19.5772	0.466644	TRUE	0.00880545	TRUE	0.00766208		Ortholog(s) have role in histone exchange and Swr1 complex localization
orf19.182	0.466442	TRUE	0.00132227	TRUE	0.00722898		Ortholog(s) have rRNA (guanine-N1-)-methyltransferase activity, role in rRNA modification and endoplasmic reticulum, mitochondrion localization
orf19.4681	0.466314	TRUE	0.00186752	TRUE	0.0097506	RAT1	5'-->3' exoribonuclease; similar to S. cerevisiae nuclear exoribonuclease Rat1p; suppresses S. cerevisiae kem1 mutant slow growth, mating defect, and haploid invasive growth defect
orf19.939	0.465675	TRUE	0.000665604	TRUE	0.00379641	NAM7	Putative role in nonsense-mediated mRNA decay; similar to S. cerevisiae Nam7p; gene induced by ciclopirox olamine treatment
orf19.2382	0.464365	TRUE	0.00122879	TRUE	0.00543842		Protein similar to isoleucyl-tRNA synthetase; isoleucyl-tRNA synthetase is the target of drugs including the cyclic beta-amino acid icofungipen/PLD-118/BAY-10-8888 and mupirocin
orf19.2256	0.463858	TRUE	0.0017245	TRUE	0.00435695		Ortholog(s) have cytosol, nucleus localization
orf19.4026	0.463722	TRUE	0.00102287	TRUE	0.00384319	HIS1	ATP phosphoribosyl transferase; enzyme of histidine biosynthesis; fungal-specific (no human, murine homolog); upregulated in biofilm; acid upregulated/alkaline downregulated by Rim101p; regulated by Gcn2p, Gcn4p; strain CA9 is a his1 mutant
orf19.511	0.463326	TRUE	0.00461817	TRUE	0.00457783		Ortholog(s) have ribosylnicotinamide kinase activity, role in NAD biosynthesis via nicotinamide riboside salvage pathway, nicotinamide riboside metabolic process and cytosol, nucleus localization
orf19.198	0.461408	TRUE	0.000675784	TRUE	0.00332889	ASN1	Putative asparagine synthetase; soluble protein in hyphae; regulated by Rim101p; decreased expression at pH 4 vs pH 8; protein detected during exponential and stationary phases of yeast- form growth
orf19.4937	0.459838	TRUE	0.0052978	TRUE	0.0080717	CHS3	Major chitin synthase of yeast-form and hyphal cells; synthesizes short-chitin fibrils; Chs4p-activated; transcription induced at yeast-hyphal transition; Chs1p and Chs2p, but not Chs3p, are inhibited by the protoberberine HWY-289
orf19.5021	0.457952	TRUE	0.00101742	TRUE	0.00398619	PDX1	Pyruvate dehydrogenase complex protein X, an essential component of the mitochondrial pyruvate dehydrogenase complex which is involved in the respiratory pathway; protein present in exponential and stationary growth phase yeast cultures
orf19.875	0.457777	TRUE	0.0044747	TRUE	0.00945861		Protein required for respiratory growth
orf19.4753	0.457528	TRUE	0.00268575	TRUE	0.00789618	PFK26	Putative 6-phosphofructo-2-kinase; protein repressed during the mating process; planktonic growth-induced gene
orf19.6654	0.457254	TRUE	0.00499473	TRUE	0.00924271		Predicted membrane transporter, member of the L-amino acid transporter-3 (LAT3) family, major facilitator superfamily (MFS)
orf19.1690	0.456382	TRUE	0.000878195	TRUE	0.00400873	TOS1	Protein similar to alpha agglutinin anchor subunit; secreted; exogenously expressed protein is a substrate for Kex2p processing in vitro; fluconazole-induced; induced by alpha pheromone in SpiderM medium; Hap43p-induced
orf19.6506	0.454553	TRUE	0.0030521	TRUE	0.00863084		Ortholog(s) have role in histone deacetylation, negative regulation of antisense RNA transcription, regulation of DNA-dependent DNA replication initiation, transcription elongation from RNA polymerase II promoter
orf19.6444	0.44905	TRUE	0.00296931	TRUE	0.00663012		Ortholog(s) have role in cellular response to amino acid starvation, meiosis, regulation of TOR signaling cascade and Seh1-associated complex, cytosol, extrinsic to fungal-type vacuolar membrane localization
orf19.6702	0.447656	TRUE	0.000924737	TRUE	0.00442257	DED81	Putative tRNA-Asn synthetase; genes encoding ribosomal subunits, translation factors, tRNA synthetases are downregulated upon phagocytosis by murine macrophage; protein enriched in stationary phase yeast cultures
orf19.7610	0.443095	TRUE	0.00177096	TRUE	0.00584377	PTP3	Protein not essential for viability; similar to S. cerevisiae Ptp3p, which is a protein tyrosine phosphatase; hyphal induced; alkaline upregulated; regulated by Efg1p, Ras1p, cAMP pathways
orf19.7592	0.441931	TRUE	0.00334138	TRUE	0.00839839	FAA4	Predicted acyl CoA synthase
orf19.5364	0.441335	TRUE	0.00490346	TRUE	0.00694717		Putative pre-mRNA splicing factor; intron in 5'-UTR; possibly an essential gene, disruptants not obtained by UAU1 method
orf19.169	0.439124	TRUE	0.00388068	TRUE	0.00910295	CHO2	Putative phosphatidyl-ethanolamine N-methyltransferase; fungal-specific (no human or murine homolog); amphotericin B repressed; Hap43p-induced gene
orf19.4718	0.437248	TRUE	0.00188175	TRUE	0.00721308	TRP5	Predicted tryptophan synthase; identified in detergent-resistant membrane fraction (possible lipid raft component); predicted N-terminal acetylation; Gcn4p-regulated; S. cerevisiae ortholog is Gcn4p regulated; upregulated in biofilm;
orf19.6127	0.436603	TRUE	0.00106909	TRUE	0.00738027	LPD1	Putative dihydrolipoamide dehydrogenase; soluble in hyphae; antigenic in human oral infection and murine systemic infection; macrophage-induced protein; protein present in exponential and stationary phase yeast cultures; Hap43p-repressed
orf19.2988	0.435306	TRUE	0.00310269	TRUE	0.00837057		Biofilm-induced gene
orf19.6731.1	0.431648	TRUE	0.00921336	TRUE	0.0093218		Ortholog of C. parapsilosis CDC317 : CPAR2_808260, Candida dubliniensis CD36 : CD36_87460, Candida tropicalis MYA-3404 : CTRG_05596 and Candida albicans WO-1 : CAWG_03064
orf19.4826	0.428387	TRUE	0.00129493	TRUE	0.00751213	IDH1	Putative mitochondrial NAD-isocitrate dehydrogenase subunit 1; soluble protein in hyphae; protein level decrease in stationary phase cultures
orf19.2250	0.428264	TRUE	0.00194921	TRUE	0.00910814	SPE3	Ortholog(s) have spermidine synthase activity, role in pantothenate biosynthetic process, spermidine biosynthetic process and cytosol, nucleus localization
snR44d	-6.00247	TRUE	4.00385e-11	TRUE	3.35287e-20		H/ACA box small nucleolar RNA (snoRNA)
orf19.3707	-5.76145	TRUE	4.49665e-32	TRUE	1.64046e-118	YHB1	Nitric oxide dioxygenase, acts in nitric oxide scavenging/detoxification; role in virulence in mouse; transcription activated by NO, macrophage interaction; hyphal downregulated; mRNA binds to She3p; Hap43p-repressed
orf19.1438	-5.5281	TRUE	6.63541e-63	TRUE	1.16342e-50		Protein with homology to NADH dehydrogenase; regulated by Sef1p-, Sfu1p-, and Hap43p
orf19.3664	-5.34398	TRUE	1.0765e-10	TRUE	3.90445e-44	HSP31	Putative 30 kda heat shock protein; repressed during the mating process
NOVEL-Ca21chrR-083	-5.28019	TRUE	8.1628e-10	TRUE	1.57952e-18
NOVEL-Ca21chr3-030	-5.09965	TRUE	2.14289e-55	TRUE	1.61776e-46
orf19.6081	-4.88826	TRUE	8.75006e-195	TRUE	8.55844e-175	PHR2	Glycosidase; role in cell wall structure; may act on beta-1,3-glucan prior to beta-1,6-glucan linkage; role in vaginal not systemic virulence (low pH not neutral); low pH, high iron, fluconazole, Hap43p-induced; Rim101p-downregulated at pH8
NOVEL-Ca21chr4-051	-4.81136	TRUE	0.000599638	TRUE	7.61744e-06
orf19.7111.1	-4.7524	TRUE	2.32401e-19	TRUE	2.05846e-89	SOD3	Cytosolic manganese-containing superoxide dismutase; protection against oxidative stress; downregulated by ciclopirox olamine, induced during stationary phase when SOD1 expression is repressed; Hap43p-repressed; biofilm-induced
orf19.4274	-4.69899	TRUE	2.97075e-144	TRUE	4.04994e-93	PUT1	Putative proline oxidase; alkaline upregulated by Rim101p; biofilm-induced
orf19.638	-4.40497	TRUE	9.28218e-188	TRUE	1.29351e-109	FDH1	Formate dehydrogenase, oxidizes formate to produce CO2; Mig1p regulated; induced by macrophages; fluconazole-downregulated; downregulated by Efg1p under yeast, not hyphal, growth conditions; predicted cytosolic; stationary phase enriched
NOVEL-Ca21chrR-058	-4.39886	TRUE	4.45555e-43	TRUE	1.29529e-47
NOVEL-Ca21chr2-046	-3.93891	TRUE	2.78678e-15	TRUE	1.67013e-24
orf19.3925	-3.85051	TRUE	0.00414052	TRUE	2.87016e-07		Putative protein of unknown function, transcription is activated in the presence of elevated CO2
orf19.7585	-3.82965	TRUE	7.21527e-14	TRUE	4.72263e-35	INO1	Inositol-1-phosphate synthase; inositol biosynthesis; antigenic in human; repressed by farnesol in biofilm or by caspofungin; regulated during biofilm, planktonic growth; upstream inositol/choline regulatory element; glycosylation predicted
orf19.3378	-3.77623	TRUE	1.05007e-07	TRUE	1.80138e-28		Predicted ORF in Assemblies 19, 20 and 21; regulated by Tsa1p, Tsa1Bp in minimal media at 37 deg
orf19.1932	-3.70512	TRUE	7.54455e-12	TRUE	1.97451e-21	CFL4	C-terminus similar to ferric reductases; expression high in low iron; transcription negatively regulated by Sfu1p; ciclopirox olamine induced; shows colony morphology-related gene regulation by Ssn6p; Hap43p-repressed; Sef1p-regulated
NOVEL-Ca21chr1-050	-3.57363	TRUE	0.000212846	TRUE	4.00633e-11
orf19.1930	-3.48301	TRUE	5.75828e-31	TRUE	4.81814e-20	CFL5	Ferric reductase; expression greater in low iron; negatively regulated by Sfu1p; ciclopirox olamine, flucytosine induced; amphotericin B repressed; transcription is positively regulated by Tbf1p, Hap43p; Sfu1p-regulated
orf19.6222.1	-3.45428	TRUE	1.23733e-10	TRUE	1.07493e-28		Ortholog of C. parapsilosis CDC317 : CPAR2_208910, Candida tenuis NRRL Y-1498 : CANTEDRAFT_114047, Debaryomyces hansenii CBS767 : DEHA2D14388g and Pichia stipitis Pignal : PICST_37629
NOVEL-Ca21chrR-080	-3.42076	TRUE	8.18085e-09	TRUE	5.24247e-14
orf19.3232	-3.34455	TRUE	4.02783e-13	TRUE	2.84424e-20		Putative transporter; mutation confers hypersensitivity to toxic ergosterol analog; fungal-specific (no human or murine homolog)
orf19.4674.1	-3.31858	TRUE	1.7206e-29	TRUE	1.03297e-66	CRD2	Metallothionein; role in adaptation to growth in high copper; basal transcription is cadmium-repressed; regulated by Ssn6p; complements copper sensitivity of an S. cerevisiae cup1 null mutant; regulated by Sef1p-, Sfu1p-, and Hap43p
orf19.6139	-3.20986	TRUE	8.02921e-12	TRUE	1.64622e-51	FRE7	Copper-regulated cupric reductase similar to Fre10p; transcription is downregulated in response to treatment with ciclopirox olamine or 17-beta-estradiol; transcriptionally induced by alkaline conditions or interaction with macrophage
NOVEL-Ca21chr7-010	-3.16587	TRUE	5.2773e-13	TRUE	1.81762e-13
orf19.909	-3.161	TRUE	1.9791e-25	TRUE	1.03297e-66	STP4	Putative transcription factor with zinc finger DNA-binding motif; induced in core caspofungin response; shows colony morphology-related gene regulation by Ssn6p; induced by 17-beta-estradiol, ethynyl estradiol
orf19.7077	-3.07722	TRUE	5.1862e-20	TRUE	1.68189e-60		Putative ferric reductase; transcription is activated by Mac1p under copper starvation; Plc1p-regulated; transcription is negatively regulated by Rim101p
orf19.675.1	-3.07074	TRUE	0.000149179	TRUE	2.00796e-09		Putative adhesin-like protein
orf19.7085	-3.05314	TRUE	1.15288e-17	TRUE	3.11444e-47		Predicted ORF in Assemblies 19, 20 and 21; induced in core stress response; induced by heavy metal (cadmium) stress via Hog1p; oxidative stress-induced via Cap1p; induced by Mnl1p under weak acid stress; macrophage-downregulated
NOVEL-Ca21chr2-041	-3.03302	TRUE	1.08283e-13	TRUE	2.95517e-32
orf19.5753	-3.02256	TRUE	4.25969e-23	TRUE	5.98124e-51	HGT10	Glycerol permease involved in glycerol uptake; member of the major facilitator superfamily; induced by osmotic stress, at low glucose in rich media, during cell wall regeneration; 12 membrane spans; Hap43p-induced gene
NOVEL-Ca21chr2-070	-3.01987	TRUE	1.40344e-08	TRUE	1.21629e-15
orf19.1258	-2.96549	TRUE	9.8833e-34	TRUE	1.90724e-24		Putative adhesin-like protein; regulated by Tsa1p, Tsa1Bp in minimal media at 37 deg; transcription is induced in response to alpha pheromone in SpiderM medium; clade-associated gene expression; Hap43p-induced gene
NOVEL-Ca21chr2-069	-2.95031	TRUE	1.72201e-06	TRUE	1.55494e-10
orf19.3646	-2.9449	TRUE	2.0224e-18	TRUE	5.79584e-54	CTR1	Copper transporter; transcribed in limited copper; induced by biofilm, Mac1p, Tye7p, macrophage interaction, alkaline pH via Rim101p; 17-beta-estradiol downregulated; complements S. cerevisiae ctr1 ctr3 copper transport mutant
orf19.2048	-2.90469	TRUE	8.4844e-07	TRUE	1.21571e-21		Transcription is positively regulated by Sfu1p; Hap43p-repressed gene; planktonic growth-induced
orf19.5114.1	-2.8793	TRUE	9.39314e-08	TRUE	1.30884e-22		Ortholog of C. parapsilosis CDC317 : CPAR2_206910 and Candida orthopsilosis Co 90-125 : CORT0A06270
orf19.4612	-2.87675	TRUE	4.83303e-14	TRUE	4.16734e-12		Hap43p-repressed gene
orf19.1691	-2.83221	TRUE	1.28276e-05	TRUE	4.80429e-09		Plasma-membrane-localized protein; filament induced; Hog1p-, ketoconazole-, fluconazole- and hypoxia-induced; regulated by Nrg1p, Tup1p, Upc2p; increased expression in response to prostaglandins; biofilm- and planktonic growth-induced
NOVEL-Ca21chr3-008	-2.83084	TRUE	2.15512e-06	TRUE	2.13704e-11
NOVEL-Ca21chr1-089	-2.82743	TRUE	7.28841e-11	TRUE	4.64175e-08
orf19.4450.1	-2.82056	TRUE	0.00091621	TRUE	1.55605e-11		Protein conserved among the fungal CTG-clade; gene contains two adjacent upstream SRE-1 elements; highly up-regulated in cecum-grown cells in a Cph2p-dependent manner; Hap43p-repressed gene; biofilm-induced
orf19.6282	-2.80714	TRUE	1.26167e-18	TRUE	6.86594e-24		Has domain(s) with predicted nucleic acid binding, nucleotide binding activity
orf19.3448	-2.78728	TRUE	2.17764e-18	TRUE	3.94065e-55		Predicted ORF in Assemblies 19, 20 and 21; ketoconazole-repressed
orf19.1868	-2.77423	TRUE	0.00923282	TRUE	7.99367e-08	RNR22	Putative ribonucleoside diphosphate reductase; shows colony morphology-related gene regulation by Ssn6p; RNA abundance regulated by tyrosol and cell density; Hap43p-repressed gene; biofilm- and planktonic growth-induced
orf19.5785	-2.75959	TRUE	3.09644e-05	TRUE	2.27989e-11		Predicted ORF in Assemblies 19, 20 and 21; greater mRNA abundance observed in a cyr1 or ras1 homozygous null mutant than in wild type; induced by nitric oxide
orf19.4941	-2.74381	TRUE	1.98607e-08	TRUE	4.92179e-30	TYE7	bHLH transcription factor involved in control of glycolysis; required for biofilm formation; hyphally regulated by Cph1p, Cyr1p; flucytosine, Hog1p induced; amphotericin B, caspofungin repressed; induced in biofilm and planktonic growth
orf19.6817	-2.73854	TRUE	1.57513e-55	TRUE	1.24844e-46	FCR1	Zinc cluster transcription factor; negative regulator of fluconazole, ketoconazole, brefeldin A resistance; transposon mutation increases filamentous growth; partially suppresses S. cerevisiae pdr1 pdr3 mutant fluconazole sensitivity
orf19.6949	-2.73589	TRUE	8.83331e-06	TRUE	6.21483e-11		Ortholog of Candida albicans WO-1 : CAWG_02687
orf19.6140	-2.71789	TRUE	7.05944e-11	TRUE	5.006e-28	FRE30	Protein with similarity to ferric reductases; downregulated in response to amphotericin B, estradiol, or ciclopirox olamine, and upregulated by interaction with macrophage; un-merged from orf19.6139 in a revision of Assembly 21
orf19.125	-2.67561	TRUE	2.14871e-39	TRUE	4.31237e-27	EBP1	NADPH oxidoreductase; interacts with phenolic substrates such as 17beta-estradiol; possible role in estrogen response; induced by oxidative, weak acid stress, nitric oxide, benomyl, GlcNAc; activated by Cap1p, Mnl1p; Sko1p; Hap43p-repressed
NOVEL-Ca21chr2-071	-2.61819	TRUE	9.94925e-07	TRUE	4.59984e-10
orf19.4942	-2.55044	TRUE	1.83523e-05	TRUE	2.67181e-08		Ortholog of Candida albicans WO-1 : CAWG_00134
NOVEL-Ca21chr1-046	-2.54501	TRUE	1.98167e-05	TRUE	1.80716e-08
NOVEL-Ca21chr4-071	-2.54053	TRUE	2.73432e-05	TRUE	1.66211e-10
orf19.6209	-2.52992	TRUE	2.06019e-33	TRUE	3.22378e-60		Predicted membrane transporter, member of the monocarboxylate porter (MCP) family, major facilitator superfamily (MFS); possibly an essential gene, disruptants not obtained by UAU1 method
NOVEL-Ca21chrR-014	-2.51964	TRUE	5.10361e-19	TRUE	5.22433e-13
orf19.1774	-2.50689	TRUE	0.000941895	TRUE	8.28452e-13		Predicted ORF in Assemblies 19, 20 and 21; transcription is upregulated in an RHE model of oral candidiasis; virulence-group-correlated expression
NOVEL-Ca21chr3-029	-2.43518	TRUE	1.5306e-05	TRUE	7.77586e-09
orf19.921	-2.41497	TRUE	2.48955e-35	TRUE	3.56553e-24	HMS1	Transcriptional regulator required for morphogenesis induced by elevated temperature or Hsp90 compromise; acts downstream of Pcl1p
NOVEL-Ca21chr2-072	-2.41118	TRUE	5.11399e-10	TRUE	9.96744e-11
orf19.347	-2.40305	TRUE	1.43892e-05	TRUE	2.80588e-08	RSN1	Hap43p-repressed gene; biofilm-induced gene; protein induced during the mating process; planktonic growth-induced gene
NOVEL-Ca21chr1-005	-2.39757	TRUE	4.19855e-07	TRUE	5.91582e-10
orf19.4631	-2.38251	TRUE	2.9107e-08	TRUE	3.32264e-17	ERG251	C-4 sterol methyl oxidase with a role in ergosterol biosynthesis; Hap43p-induced; ketoconazole-induced; amphotericin B, caspofungin repressed; possibly an essential gene, disruptants not obtained by UAU1 method
orf19.3395	-2.37926	TRUE	1.51421e-42	TRUE	1.23236e-36		Predicted membrane transporter, member of the drug:proton antiporter (12 spanner) (DHA1) family, major facilitator superfamily; induced by nitric oxide, oxidative stress, alpha pheromone; fungal-specific; Hap43p-repressed
NOVEL-Ca21chr2-006	-2.37712	TRUE	6.08911e-85	TRUE	1.29818e-32
orf19.6408	-2.36752	TRUE	1.12753e-42	TRUE	5.00057e-53		Hap43p-repressed gene; induced during planktonic growth
orf19.5674	-2.31434	TRUE	1.74923e-05	TRUE	4.96234e-07	PGA10	Plasma membrane protein of heme-iron utilization; allows utilization of hemin and hemoglobin as iron sources in host tissues; predicted GPI anchor; biofilm, hypoxia, ketoconazole, ciclopirox, or hyphal-induced; upregulated by Rim101p at pH8
orf19.4773	-2.30284	TRUE	4.23235e-07	TRUE	1.42606e-12	AOX2	Alternative oxidase; induced by antimycin A, some oxidants; growth- and carbon-source-regulated; one of two isoforms (Aox1p and Aox2p); involved in cyanide-resistant respiratory pathway that is absent from S. cerevisiae; Hap43p-repressed
NOVEL-Ca21chr1-106	-2.24656	TRUE	1.43008e-07	TRUE	2.02382e-09
orf19.2454	-2.24438	TRUE	3.10469e-19	TRUE	3.43624e-43	PHO87	Putative phosphate permease; transcription negatively regulated by Rim101p at pH 8; expression regulated upon white-opaque switching; caspofungin repressed; biofilm-regulated; biofilm-induced; virulence-group-correlated expression
SNRNAU6	-2.24115	TRUE	3.15362e-08	TRUE	4.09451e-13	SNR6	Highly conserved U6 small nuclear RNA involved in splicing; ortholog of S. cerevisiae SNR6; gene transcribed by RNA Pol III
orf19.4907	-2.24045	TRUE	1.41898e-61	TRUE	5.55622e-39		Putative protein of unknown function; Hap43p-repressed gene; increased transcription is observed upon fluphenazine treatment; possibly transcriptionally regulated by Tac1p; induced by nitric oxide; fungal-specific (no human/murine homolog
orf19.23	-2.23661	TRUE	3.52718e-22	TRUE	1.6168e-14	RTA3	Similar to S. cerevisiae Rta1p (role in 7-aminocholesterol resistance) and Rsb1p (flippase); putative membrane protein; putative drug-responsive regulatory site; induced by fluphenazine, estradiol, ketoconazole, caspofungin
NOVEL-Ca21chr3-004	-2.23426	TRUE	0.00230947	TRUE	1.21641e-06
NOVEL-Ca21chr2-007	-2.20105	TRUE	0.00781155	TRUE	2.02683e-05
orf19.5514	-2.1697	TRUE	1.50405e-16	TRUE	2.88333e-16		Predicted ORF in Assemblies 19, 20 and 21; expression upregulated during growth in the mouse cecum
orf19.7313	-2.15373	TRUE	2.14871e-39	TRUE	4.06018e-27	SSU1	Protein similar to S. cerevisiae Ssu1p sulfite transport protein; transposon mutation affects filamentous growth; regulated by Gcn2p and Gcn4p; induced by nitric oxide; Hap43p-repressed; biofilm-induced
orf19.6586	-2.15032	TRUE	1.08862e-33	TRUE	3.19708e-17		Late-stage biofilm-induced gene; increased transcription observed upon benomyl treatment or in an azole-resistant strain that overexpresses MDR1; shows colony morphology-related regulation by Ssn6p; induced by nitric oxide; Hap43p-repressed
orf19.3526	-2.13829	TRUE	3.32107e-56	TRUE	1.72879e-43	ITR1	Inositol transporter required for uptake of exogenous inositol; major facilitator superfamily; 12 transmembrane motifs; expressed in rich medium; fluconazole, caspofungin downregulated; possibly essential gene (UAU1 method); biofilm-induced
orf19.6948	-2.12722	TRUE	2.98582e-12	TRUE	3.40377e-30	CCC1	Manganese transporter required for normal filamentous growth; mRNA binds She3p and is localized to hyphal tips; repressed by nitric oxide and alkaline pH; colony morphology-related regulation by Ssn6p; regulated by Sef1p, Sfu1p, and Hap43p
orf19.7091	-2.11973	TRUE	1.64091e-49	TRUE	2.01046e-44		Predicted ORF in Assemblies 19, 20 and 21; induced by nitric oxide
orf19.822	-2.08359	TRUE	1.01309e-08	TRUE	2.03596e-14	HSP21	Small heat shock protein involved in stress response and virulence; detected in some, not all, biofilm extracts; fluconazole-downregulated; transcription induced in cyr1 or ras1 mutants; stationary phase enriched protein
orf19.1354	-2.07464	TRUE	0.000648971	TRUE	1.36417e-13	UCF1	Hap43p-repressed gene; mRNA binds She3p; transcription induced in high iron, decreased upon yeast-hyphal switch; downregulation correlates with clinical development of fluconazole resistance; Ras1p-regulated; biofilm-induced gene
orf19.5307	-2.05699	TRUE	0.00405969	TRUE	8.80011e-06	JEN2	Dicarboxylic acid transporter; regulated by glucose repression; induced by Rgt1p; transcription is upregulated in both intermediate and mature biofilms; disruptants not obtained by UAU1 method
NOVEL-Ca21chrR-024	-2.02492	TRUE	9.63587e-51	TRUE	2.92935e-14
orf19.810	-2.01962	TRUE	3.83865e-10	TRUE	2.14798e-17		Ortholog(s) have DNA helicase activity, role in DNA unwinding involved in replication, reciprocal meiotic recombination, synapsis and nucleus localization
orf19.7042	-2.01454	TRUE	1.3791e-27	TRUE	8.45249e-19		Increased transcription is observed upon benomyl treatment or in an azole-resistant strain that overexpresses MDR1; induced by nitric oxide
orf19.1415	-2.0142	TRUE	9.01905e-18	TRUE	1.18629e-23	FRE10	Major cell-surface ferric reductase under low-iron conditions; 7 transmembrane regions and a secretion signal predicted; repressed by Tup1p, Rim101p, Ssn6p, Hog1p, caspofungin; ciclopirox olamine induced; not required for filamentous growth
orf19.1449	-2.00839	TRUE	0.000204451	TRUE	2.13787e-08		Putative protein of unknown function; increased transcription is observed in an azole-resistant strain that overexpresses MDR1; protein present in exponential and stationary growth phase yeast cultures
orf19.7056	-1.97658	TRUE	5.83685e-06	TRUE	3.92686e-08		Putative protein of unknown function, transcription is upregulated in clinical isolates from HIV+ patients with oral candidiasis; regulated by Sef1p-, Sfu1p-, and Hap43p
NOVEL-Ca21chr1-111	-1.96426	TRUE	1.83523e-05	TRUE	1.19759e-08
NOVEL-Ca21chr1-049	-1.93312	TRUE	2.06458e-08	TRUE	1.52485e-11
NOVEL-Ca21chr7-020	-1.92713	TRUE	0.000998148	TRUE	3.48836e-07
orf19.3261	-1.92504	TRUE	3.81881e-08	TRUE	5.67975e-07	ATO9	Putative fungal-specific transmembrane protein
orf19.5169	-1.88717	TRUE	5.45249e-09	TRUE	1.6192e-10		Ortholog(s) have cytosol, nucleus localization
orf19.951	-1.88303	TRUE	1.72581e-07	TRUE	3.29842e-19		Hap43p-repressed gene; transcription downregulated upon yeast-hyphal switch; fluconazole-induced; biofilm-induced
orf19.2350	-1.87028	TRUE	2.90421e-27	TRUE	1.96804e-18		Protein similar to S. cerevisiae Yor378wp; transposon mutation affects filamentous growth; not essential for viability; member of MFS family of transporters; fungal-specific (no human or murine homolog)
NOVEL-Ca21chrR-044	-1.86678	TRUE	0.00298791	TRUE	2.59965e-05
orf19.4774	-1.85836	TRUE	1.15945e-13	TRUE	3.17037e-13	AOX1	Alternative oxidase; low abundance; constitutively expressed; one of two isoforms (Aox1p and Aox2p); involved in a cyanide-resistant respiratory pathway present in plants, protists, and some fungi, absent in S. cerevisiae; Hap43p-repressed
orf19.993	-1.85645	TRUE	7.37837e-15	TRUE	3.30142e-17		Ortholog of C. parapsilosis CDC317 : CPAR2_502110, Candida tenuis NRRL Y-1498 : CANTEDRAFT_105930, Candida dubliniensis CD36 : CD36_09890 and Pichia stipitis Pignal : PICST_30848
orf19.787.1	-1.85159	TRUE	2.69393e-32	TRUE	1.38848e-16		ORF added to Assembly 21 based on comparative genome analysis; protein detected by mass spec in stationary phase cultures
orf19.2584	-1.84158	TRUE	3.05259e-12	TRUE	1.7069e-07	OPT9	Probable pseudogene similar to fragments of OPT1 oligopeptide transporter gene; decreased expression in hyphae compared to yeast-form cells; transcriptionally induced upon phagocytosis by macrophage
orf19.1353	-1.83907	TRUE	1.04736e-05	TRUE	1.83179e-07		Biofilm-and planktonic growth-induced gene; transcription downregulated upon yeast-hyphal switch; Ras1p-regulated; oral infection upregulated; mutants have reduced capacity to damage oral epithelial cells
orf19.6770	-1.82636	TRUE	2.72079e-15	TRUE	1.71986e-31		Ortholog of Candida dubliniensis CD36 : CD36_87190, Pichia stipitis Pignal : PICST_33566, Spathaspora passalidarum NRRL Y-27907 : SPAPADRAFT_62444 and Candida guilliermondii ATCC 6260 : PGUG_02243
orf19.2529.1	-1.81302	TRUE	1.91017e-06	TRUE	2.99661e-17
NOVEL-Ca21chr2-090	-1.808	TRUE	0.00122919	TRUE	4.79439e-06
orf19.6078	-1.79864	TRUE	1.21255e-30	TRUE	7.31356e-16	POL93	Predicted ORF in retrotransposon Tca8 with similarity to the Pol region of retrotransposons encoding reverse transcriptase, protease and integrase; downregulated in response to ciclopirox olamine; induced upon biofilm formation
orf19.6091	-1.7927	TRUE	1.87489e-28	TRUE	5.03429e-22	RIM8	beta-arrestin-like protein involved in pH response; required for pathogenesis, activation of Rim101p and alkaline pH-induced hyphal growth; colony morphology-related gene regulation by Ssn6p; negative feedback regulation target
NOVEL-Ca21chr2-010	-1.7842	TRUE	1.35689e-06	TRUE	5.91287e-11
orf19.7557	-1.7633	TRUE	0.00640189	TRUE	8.89812e-06	FGR46	Protein lacking an ortholog in S. cerevisiae; transposon mutation affects filamentous growth
orf19.3433	-1.73813	TRUE	8.03981e-19	TRUE	1.7886e-15	OYE23	Putative NAPDH dehydrogenase; induced by nitric oxide, benomyl; oxidative stress-induced via Cap1p; fungal-specific (no human or murine homolog); Hap43p-repressed gene
orf19.1027	-1.71579	TRUE	5.08374e-12	TRUE	6.10539e-16	PDR16	Phosphatidylinositol transfer protein; increased transcription correlates with CDR1 and CDR2 overexpression and azole resistance; induced by fluphenazine, 17-beta-estradiol, ethynyl estradiol, nitric oxide; farnesol-downregulated in biofilm
NOVEL-Ca21chrR-084	-1.71483	TRUE	4.18649e-07	TRUE	2.27845e-13
orf19.409	-1.6983	TRUE	1.17735e-18	TRUE	5.10628e-30		Plasma membrane-localized protein; similar to S. cerevisiae Aim38p; Hap43p-repressed gene; late-stage biofilm-induced gene; induced in oralpharyngeal candidasis
NOVEL-Ca21chr1-108	-1.6789	TRUE	4.71724e-28	TRUE	1.57952e-18
orf19.1117	-1.67475	TRUE	6.90864e-06	TRUE	2.29464e-06		Protein similar to Candida boidinii formate dehydrogenase; virulence-group-correlated expression; Hap43p-repressed gene
orf19.3621	-1.66146	TRUE	0.00276878	TRUE	1.80054e-05		Possible pseudogene; similar to Ywp1p; ORF extended upstream from the initiating Met of orf19.3621 has a stop codon in the region corresponding to the Ywp1p signal peptide; disruption causes no apparent phenotype; no expression detected
orf19.6882	-1.64239	TRUE	4.40364e-09	TRUE	7.4295e-08	OSM1	Putative flavoprotein subunit of fumarate reductase; soluble protein in hyphae; fungal-specific (no human or murine homolog); caspofungin repressed; stationary phase enriched protein; biofilm-induced gene
orf19.5005	-1.62686	TRUE	1.14698e-06	TRUE	8.17087e-11	OSM2	Putative mitochondrial fumarate reductase; regulated by Ssn6p, Gcn2p, and Gcn4p; Hog1p-downregulated; stationary phase enriched protein; Hap43p-repressed gene
orf19.1048	-1.61677	TRUE	2.54169e-08	TRUE	7.16105e-10	IFD6	Aldo-keto reductase family member; similar to aryl alcohol dehydrogenases; increased protein correlates with MDR1 overexpression (but not CDR1 or CDR2) in fluconazole-resistant clinical isolates; farnesol regulated; possibly essential gene
orf19.5069	-1.59089	TRUE	1.43719e-34	TRUE	1.41935e-26		Ortholog(s) have role in meiotic DNA recombinase assembly, reciprocal meiotic recombination and condensed nuclear chromosome localization
orf19.2876	-1.58871	TRUE	1.68211e-26	TRUE	2.94845e-27	CBF1	Transcription factor that binds upstream of ribosomal protein genes and the rDNA locus, with Tbf1p; also regulates sulfur starvation-response, respiratory, and glycolytic genes; does not bind to centromeres as does S. cerevisiae Cbf1p
NOVEL-Ca21chrR-094	-1.5823	TRUE	2.42571e-31	TRUE	4.3878e-21
orf19.6000	-1.58221	TRUE	5.00969e-40	TRUE	7.60356e-18	CDR1	Multidrug transporter of ATP-binding cassette (ABC) superfamily; transports phospholipids in an in-to-out direction; transcription induced by beta-estradiol, progesterone, corticosteroid, or cholesterol; repressed in young biofilms
orf19.1782.1	-1.57959	TRUE	0.00868775	TRUE	0.000163077		ORF added to Assembly 21 based on comparative genome analysis; has intron
orf19.802	-1.57777	TRUE	6.97211e-33	TRUE	5.35313e-25	UGA1	Putative GABA transaminase; transcription regulated by Mig1p and Tup1p; stationary phase enriched protein
NOVEL-Ca21chr1-044	-1.5667	TRUE	0.000114702	TRUE	8.78968e-11
NOVEL-Ca21chrR-034	-1.55237	TRUE	2.53825e-07	TRUE	8.06276e-07
NOVEL-Ca21chr6-023	-1.55223	TRUE	0.000564586	TRUE	1.23465e-05
snR40	-1.5454	TRUE	2.53319e-06	TRUE	7.59931e-10		C/D box small nucleolar RNA (snoRNA)
orf19.3742	-1.54208	TRUE	6.49859e-15	TRUE	1.26784e-12		Predicted ORF in Assemblies 19, 20 and 21; expression regulated during planktonic growth; greater mRNA abundance observed in a cyr1 homozygous null mutant than in wild type
orf19.6874	-1.53618	TRUE	1.60377e-32	TRUE	4.74457e-23		Putative helix-loop-helix (HLH) transcription factor with a role in filamentous growth
orf19.5759	-1.52047	TRUE	6.77322e-09	TRUE	6.00415e-16	SNQ2	Protein similar to S. cerevisiae Snq2p transporter; member of PDR subfamily of ABC family; transposon mutation affects filamentation; benomyl-induced transcription; detected at yeast-form cell plasma membrane by mass spec
orf19.4689	-1.50828	TRUE	0.000398289	TRUE	3.30724e-05	PGA57	Putative GPI-anchored protein; Hap43p-induced gene
orf19.6852.1	-1.50416	TRUE	2.29043e-06	TRUE	4.35948e-13		Ortholog of C. parapsilosis CDC317 : CPAR2_105360 and Candida orthopsilosis Co 90-125 : CORT0B06570
NOVEL-Ca21chr2-017	-1.4806	TRUE	0.000735161	TRUE	4.18261e-06
orf19.5079	-1.47997	TRUE	1.45448e-05	TRUE	0.00014681	CDR4	Putative transporter of ATP-binding cassette (ABC) superfamily; biofilm, fluconazole, Sfu1p, Hog1p, core stress response induced; caspofungin repressed; fluconazole resistance is not affected by mutation or correlated with expression
orf19.1996	-1.47623	TRUE	1.9032e-25	TRUE	1.32182e-23	CHA1	Similar to catabolic serine/threonine dehydratases; negatively regulated by Rim101p; expression greater in low iron; regulated on white-opaque switching; filament induced; transposon mutation affects filamentous growth; biofilm-induced
orf19.670.2	-1.47417	TRUE	0.000102939	TRUE	1.29652e-12		Hap43p-repressed gene; hypoxia downregulated, ketoconazole induced; late-stage biofilm-induced; induced in oralpharyngeal candidasis
orf19.3406	-1.46763	TRUE	3.74326e-35	TRUE	3.48614e-22		Predicted ORF in Assemblies 19, 20 and 21; member of conserved Mcm1p regulon
orf19.7498	-1.46675	TRUE	4.42858e-26	TRUE	1.39065e-20	LEU1	3-isopropylmalate dehydratase; antigenic in humans; decreased expression in hyphae vs yeast cells; alkaline downregulated; upregulated by human whole blood or PMN cells; regulated by Sef1p-, Sfu1p-, and Hap43p
orf19.675	-1.46601	TRUE	6.27769e-17	TRUE	5.97133e-16		Putative cell wall protein; induced in core stress response and core caspofungin response; iron-regulated; amphotericin B, ketoconazole, and hypoxia induced; regulated by Cyr1p, Ssn6p; induced in oralpharyngeal candidasis
orf19.6757	-1.46242	TRUE	3.75158e-15	TRUE	1.23935e-11	GCY1	Possible aldo/keto reductase; mutation confers hypersensitivity to toxic ergosterol analog; farnesol-downregulated; stationary phase enriched protein; biofilm- and planktonic growth-induced gene
orf19.6595	-1.45436	TRUE	9.74545e-05	TRUE	8.05561e-06	RTA4	Protein similar to S. cerevisiae Rsb1p, involved in fatty acid transport; transposon mutation affects filamentous growth; alkaline downregulated; caspofungin induced; possibly an essential gene; Hap43p-repressed
orf19.2602	-1.45398	TRUE	9.2378e-05	TRUE	3.88462e-06	OPT1	Oligopeptide transporter; transports 3-to-5-residue peptides; alleles are distinct, one has intron; suppresses S. cerevisiae ptr2-2 mutant defects; induced by BSA or peptides; Stp3p, Hog1p regulated; biofilm-regulated via Tye7p
snR3a	-1.44778	TRUE	5.29064e-05	TRUE	5.39743e-07		H/ACA box small nucleolar RNA (snoRNA)
orf19.4943	-1.44738	TRUE	2.71193e-08	TRUE	0.00080184	PSA2	Mannose-1-phosphate guanyltransferas; macrophage-downregulated gene; stationary phase enriched protein; Hap43p-repressed gene
orf19.7400	-1.44169	TRUE	3.12682e-30	TRUE	1.33618e-23	ALS7	ALS family protein; hypermutable contingency gene; growth-regulated, downregulated in biofilm; two variable repeat regions; expression in S. cerevisiae does not confer adhesiveness; ALS family includes adhesins, cell-surface glycoproteins
orf19.1979	-1.41834	TRUE	2.21273e-22	TRUE	9.42935e-16	GIT3	Putative glycerophosphoinositol permease; fungal-specific (no human/murine homolog); alkaline downregulated; transcription specific to white cell type; caspofungin, macrophage/pseudohyphal-repressed; biofilm-induced
NOVEL-Ca21chr1-118	-1.41449	TRUE	5.91945e-06	TRUE	3.37327e-07
NOVEL-Ca21chr2-078	-1.40422	TRUE	0.00161409	TRUE	0.000198301
NOVEL-Ca21chr7-004	-1.39091	TRUE	0.00729766	TRUE	8.29053e-05
NOVEL-Ca21chr2-050	-1.38953	TRUE	0.000918799	TRUE	0.000105016
orf19.4384	-1.38503	TRUE	2.30697e-08	TRUE	8.58027e-10	HXT5	Putative sugar transporter; transcription upregulated in response to treatment with ciclopirox olamine; Snf3p-induced; alkaline downregulated; shows colony morphology-related gene regulation by Ssn6p; possibly essential gene
orf19.4777	-1.38435	TRUE	9.82341e-20	TRUE	1.12775e-06	DAK2	Putative dihydroxyacetone kinase; transcription decreases upon yeast-hyphal switch; fluconazole-induced; caspofungin repressed; protein enriched in stationary phase yeast cultures; biofilm- and planktonic growth-induced gene
orf19.243	-1.36868	TRUE	3.16187e-12	TRUE	6.77565e-11	OXR1	Ortholog(s) have role in cellular response to oxidative stress and cytosol, mitochondrion, nucleus localization
orf19.6447	-1.36855	TRUE	3.10314e-12	TRUE	1.11332e-12	ARF1	ADP-ribosylation factor, probable GTPase involved in intracellular transport; one of several C. albicans ADP-ribosylation factors; N-myristoylprotein; substrate of Nmt1p
orf19.6660	-1.36081	TRUE	5.45877e-19	TRUE	2.12717e-16		Putative protein of unknown function; mRNA binds to She3p; Hap43p-repressed gene; biofilm-induced
NOVEL-Ca21chrR-006	-1.35929	TRUE	8.47693e-15	TRUE	1.08288e-08
orf19.5763	-1.35826	TRUE	3.99348e-07	TRUE	1.89301e-08		Has domain(s) with predicted nucleotide binding, oxidoreductase activity and role in oxidation-reduction process
orf19.7204	-1.35184	TRUE	2.38067e-05	TRUE	6.2801e-09		Ortholog(s) have cytoplasm localization
orf19.5994	-1.34673	TRUE	2.43631e-23	TRUE	5.29258e-17	RHB1	Putative small G protein from the Ras superfamily involved in cell wall integrity and control of filamentous growth under nitrogen starvation
orf19.2623	-1.34642	TRUE	1.33903e-23	TRUE	1.8937e-12	ECM22	Putative transcription factor with zinc cluster DNA-binding motif
snR10a	-1.34625	TRUE	4.27675e-05	TRUE	1.16018e-07		H/ACA box small nucleolar RNA (snoRNA)
orf19.2333	-1.34234	TRUE	9.62988e-12	TRUE	1.15367e-09		Ortholog(s) have role in retrograde transport, endosome to Golgi and cytosol, late endosome, nucleus localization
orf19.4946	-1.3353	TRUE	0.000960086	TRUE	0.000204536		Ortholog of C. parapsilosis CDC317 : CPAR2_801750, Candida tenuis NRRL Y-1498 : CANTEDRAFT_135403, Candida dubliniensis CD36 : CD36_12240 and Pichia stipitis Pignal : PICST_29111
NOVEL-Ca21chr2-075	-1.33122	TRUE	4.02783e-13	TRUE	1.19294e-09
orf19.1800	-1.31744	TRUE	8.6493e-09	TRUE	4.8855e-11		Ortholog of S. cerevisiae : TDA6, C. parapsilosis CDC317 : CPAR2_500960, Candida tenuis NRRL Y-1498 : CANTEDRAFT_113515 and Debaryomyces hansenii CBS767 : DEHA2C07216g
NOVEL-Ca21chr3-031	-1.30759	TRUE	1.09656e-17	TRUE	2.4425e-12
orf19.5521	-1.30167	TRUE	5.83695e-15	TRUE	3.86511e-18	ISA1	Possible role in iron-sulfur cluster biogenesis or cytoplasm-to-mitochondrion iron transport; alkaline downregulated; expression greater in high iron; regulated by Sef1p, Sfu1p, and Hap43p
ITS2	-1.3011	TRUE	8.66118e-07	TRUE	1.7932e-05	ITS2	Non-coding region in the 55 copies of rDNA repeat, between RDN58 and RDN25; in S. cerevisiae it is transcribed as part of the 35S precursor that is processed during rRNA maturation to yield 18S, 5.8S, and 25S rRNA species
orf19.2067	-1.29949	TRUE	2.384e-11	TRUE	5.69118e-16		Putative protein with a predicted role in mitochondrial iron metabolism; Hap43p-repressed gene; expression upregulated during growth in the mouse cecum
orf19.7078	-1.29389	TRUE	1.41767e-10	TRUE	3.36907e-18		Ortholog(s) have role in meiosis and cytoplasm localization
orf19.2531	-1.2925	TRUE	0.000149016	TRUE	1.7931e-05	CSP37	Hyphal cell wall protein; role in progression of mouse systemic infection; predicted P-loop, divalent cation binding, N-glycosylation sites; expressed in yeast and hyphae; hyphal downregulated; stationary-phase enriched; GlcNAc-induced
NOVEL-Ca21chr6-022	-1.29147	TRUE	6.23407e-14	TRUE	3.93876e-10
orf19.4737	-1.27716	TRUE	9.03769e-07	TRUE	7.10204e-12	TPO3	Possible role in polyamine transport; MFS-MDR family; transcription induced by Sfu1p, regulated upon white-opaque switching; decreased expression in hyphae compared to yeast-form cells; regulated by Nrg1p; fungal-specific
orf19.915	-1.27448	TRUE	3.59815e-07	TRUE	7.89177e-07		Ortholog of Candida albicans WO-1 : CAWG_01960
orf19.1153	-1.25785	TRUE	1.12507e-21	TRUE	3.30997e-13	GAD1	Putative glutamate decarboxylase; alkaline, macrophage-downregulated gene; amphotericin B induced; transcriptionally activated by Mnl1p under weak acid stress; stationary phase enriched protein
NOVEL-Ca21chr7-011	-1.25235	TRUE	4.46746e-05	TRUE	1.88463e-06
orf19.3923	-1.24937	TRUE	0.00539792	TRUE	0.000156514	PGA37	Putative GPI-anchored protein; Hap43p-repressed gene
orf19.1066	-1.24846	TRUE	4.01868e-07	TRUE	8.18482e-07	GIG1	Protein induced by N-acetylglucosamine (GlcNAc); localized in cytoplasm; mutation causes increased resistance to nikkomycin Z
NOVEL-Ca21chr2-014	-1.24785	TRUE	0.000531058	TRUE	2.33653e-05
orf19.7495	-1.24749	TRUE	3.9851e-11	TRUE	5.30262e-09		Predicted ORF in Assemblies 19, 20 and 21; induced by nitric oxide
orf19.5228	-1.24135	TRUE	4.21669e-24	TRUE	3.88212e-16	RIB3	3,4-Dihydroxy-2-butanone 4-phosphate synthase; homodimeric enzyme of riboflavin biosynthesis; converts ribulose 5-phosphate to L-3,4-dihydroxy-2-butanone 4-phosphate; transcription regulated on yeast-hyphal switch, macrophage interaction
orf19.4370	-1.23748	TRUE	7.63745e-13	TRUE	5.78259e-11		Predicted ORF in Assemblies 19, 20 and 21; induced by nitric oxide; oxidative stress-induced via Cap1p; fungal-specific (no human or murine homolog)
orf19.5339	-1.22348	TRUE	5.12154e-14	TRUE	1.0036e-10		Predicted ORF in Assemblies 19, 20 and 21; transcription detected in high-resolution tiling array experiments
NOVEL-Ca21chr1-064	-1.22252	TRUE	0.00663859	TRUE	0.00132805
NOVEL-Ca21chr2-088	-1.20365	TRUE	2.04227e-14	TRUE	2.95802e-11
orf19.5180	-1.20353	TRUE	3.18425e-17	TRUE	3.17037e-13	PRX1	Thioredoxin peroxidase; transcriptionally induced by interaction with macrophage; fluconazole induced; Fkh2p-downregulated; caspofungin repressed; protein present in exponential and stationary growth phase yeast cultures
orf19.5992	-1.1936	TRUE	2.86952e-13	TRUE	1.03967e-14	WOR2	Transcriptional regulator of white-opaque switching; required for maintenance of opaque state; Hap43p-induced gene
orf19.2655	-1.19336	TRUE	3.55499e-14	TRUE	1.14604e-10	BUB3	Protein similar to S. cerevisiae Bub3p, a kinetochore checkpoint component; induced under hydroxyurea treatment; biofilm- and planktonic growth-induced gene
orf19.6501	-1.19106	TRUE	0.00182094	TRUE	3.62993e-05		Ortholog of Candida dubliniensis CD36 : CD36_71960, Spathaspora passalidarum NRRL Y-27907 : SPAPADRAFT_63786, Candida tropicalis MYA-3404 : CTRG_05049 and Candida albicans WO-1 : CAWG_05564
snR8a	-1.18987	TRUE	0.00135079	TRUE	3.03471e-05		H/ACA box small nucleolar RNA (snoRNA)
NOVEL-Ca21chr1-092	-1.18874	TRUE	0.00671095	TRUE	0.000766433
NOVEL-Ca21chr7-042	-1.18843	TRUE	0.00019514	TRUE	1.10623e-05
orf19.2693	-1.18378	TRUE	1.14157e-06	TRUE	4.62526e-07	GST2	Putative glutathione S transferase; increased transcription upon benomyl treatment and in populations of cells exposed to fluconazole over multiple generations; regulated by Nrg1p, Tup1p; induced by nitric oxide; stationary phase enriched
orf19.6079	-1.18116	TRUE	9.57973e-05	TRUE	2.25123e-05		Predicted ORF in retrotransposon Tca8 with similarity to the Gag region encoding nucleocapsid-like protein; transcription is downregulated in response to ciclopirox olamine; filament induced; regulated by Rfg1p, Tup1p; overlaps orf19.6078.1
orf19.344	-1.17938	TRUE	0.00549595	TRUE	0.0032488		Predicted ORF in Assemblies 19, 20 and 21; increased transcription is observed upon fluphenazine treatment or in an azole-resistant strain that overexpresses CDR1 and CDR2; possibly transcriptionally regulated by Tac1p
NOVEL-Ca21chr4-047	-1.17265	TRUE	0.00727481	TRUE	0.000204168
NOVEL-Ca21chr1-119	-1.17198	TRUE	0.00133927	TRUE	1.6284e-05
orf19.3369	-1.17167	TRUE	0.00823014	TRUE	0.000540131	MOH1	Protein similar to S. cerevisiae Moh1p; transcription is induced in response to alpha pheromone in SpiderM medium; transcriptionally activated by Mnl1p under weak acid stress; possibly essential gene (UAU1 method); biofilm-induced
orf19.6881	-1.16961	TRUE	7.28054e-15	TRUE	7.36941e-12	YTH1	Putative mRNA cleavage and polyadenylation specificity factor; transcription is regulated upon yeast-hyphal switch; decreased expression in hyphae compared to yeast-form cells; fluconazole or flucytosine induced
orf19.2849	-1.16814	TRUE	0.000618036	TRUE	0.000108848	AQY1	Aquaporin water channel; mutant has increased resistance to osmotic shock; required for wild-type tolerance of freezing; not required for virulence in a mouse model of systemic infection; flucytosine repressed; biofilm-induced gene
snR18	-1.16451	TRUE	0.00127055	TRUE	3.4872e-05		C/D box small nucleolar RNA (snoRNA); snR18 is encoded within the intron of orf19.3838/EFB1
NOVEL-Ca21chr2-009	-1.16152	TRUE	5.45853e-05	TRUE	7.98091e-06
orf19.345	-1.16037	TRUE	2.50333e-09	TRUE	2.89927e-08		Ortholog(s) have succinate-semialdehyde dehydrogenase [NAD(P)+] activity, role in cellular response to oxidative stress, gamma-aminobutyric acid catabolic process, glutamate decarboxylation to succinate and cytoplasm localization
orf19.7027	-1.15706	TRUE	9.88619e-17	TRUE	1.57688e-07		Ortholog of C. parapsilosis CDC317 : CPAR2_301430, Candida tenuis NRRL Y-1498 : CANTEDRAFT_132919, Debaryomyces hansenii CBS767 : DEHA2F22528g and Candida dubliniensis CD36 : CD36_70820
orf19.1442	-1.14948	TRUE	7.25824e-05	TRUE	2.09917e-08	PLB4.5	Putative phospholipase B; Hog1p-induced; regulated by Ssn6p; putative GPI-anchor; repressed during cell wall regeneration; clade-associated gene expression; Hap43p-induced gene
NOVEL-Ca21chr7-048	-1.14479	TRUE	1.98597e-13	TRUE	6.44506e-11
NOVEL-Ca21chr3-057	-1.14226	TRUE	8.61644e-16	TRUE	2.20902e-10
orf19.5158	-1.13524	TRUE	4.93878e-17	TRUE	1.73488e-12		Protein with similarity to a human gene associated with colon cancer and to orf19.5158; regulated by Gcn4p, Cyr1p; induced in response to amino acid starvation; macrophage-induced protein, macrophage-downregulated gene
NOVEL-Ca21chr2-061	-1.1352	TRUE	5.31562e-08	TRUE	6.71122e-07
orf19.2050	-1.12876	TRUE	1.26167e-18	TRUE	1.07851e-12		Ortholog(s) have sterol esterase activity, role in cellular lipid metabolic process, sterol metabolic process and fungal-type vacuole, integral to membrane, lipid particle localization
orf19.4756	-1.128	TRUE	2.25018e-05	TRUE	6.66474e-06		Ortholog of S. cerevisiae : YTP1, C. parapsilosis CDC317 : CPAR2_801590, Candida tenuis NRRL Y-1498 : CANTEDRAFT_109732 and Debaryomyces hansenii CBS767 : DEHA2C10384g
orf19.4783	-1.125	TRUE	0.000356092	TRUE	0.000166267		Ortholog of Candida tenuis NRRL Y-1498 : CANTEDRAFT_110738, Debaryomyces hansenii CBS767 : DEHA2B00352g, Candida dubliniensis CD36 : CD36_08720 and Pichia stipitis Pignal : PICST_48836
NOVEL-Ca21chr1-020	-1.11701	TRUE	0.00476372	TRUE	0.000761191
orf19.7341.1	-1.11596	TRUE	1.02433e-05	TRUE	7.36005e-10		Ortholog of C. parapsilosis CDC317 : CPAR2_201020, Candida tenuis NRRL Y-1498 : CANTEDRAFT_112678, Candida dubliniensis CD36 : cdub_CGOB_00015 and Debaryomyces hansenii CBS767 : DEHA2E02618g
orf19.7600	-1.11424	TRUE	3.10365e-07	TRUE	3.0564e-13	FDH3	Glutathione-dependent formaldehyde dehydrogenase involved in glycine catabolism; downregulated by Efg1p under yeast, not hyphal growth conditions; transcriptionally activated by Mnl1p under weak acid stress
orf19.5917	-1.11331	TRUE	3.74654e-05	TRUE	7.64257e-08	STP3	Transcription factor; regulates SAP2, OPT1 expression and thereby protein catabolism for nitrogen source; activated via amino-acid-induced proteolytic processing; macrophage/pseudohyphal-repressed
orf19.5604	-1.11329	TRUE	0.000174697	TRUE	2.82623e-05	MDR1	Plasma membrane multidrug efflux pump; MDR major facilitator transporter superfamily; methotrexate is preferred substrate; overexpression in drug-resistant clinical isolates confers fluconazole resistance; repressed in young biofilms
NOVEL-Ca21chr6-017	-1.10619	TRUE	0.00683252	TRUE	0.0012623
orf19.5911	-1.10496	TRUE	0.00228264	TRUE	3.68898e-06	CMK1	Putative calcium/calmodulin-dependent protein kinase II; expression regulated upon white-opaque switching; biochemically purified Ca2+/CaM-dependent kinase is soluble, cytosolic, monomeric, and serine-autophosphorylated; Hap43p-repressed
orf19.3663.1	-1.10246	TRUE	7.93053e-14	TRUE	9.22182e-10		Predicted ORF in Assembly 20 and 21; gene has intron
snR161a	-1.09871	TRUE	0.00225345	TRUE	0.000431098		H/ACA box small nucleolar RNA (snoRNA)
NOVEL-Ca21chr2-054	-1.08916	TRUE	1.06816e-09	TRUE	1.22396e-09
orf19.633	-1.08738	TRUE	0.00580071	TRUE	0.000162966		Putative methyltransferase; decreased expression in hyphae compared to yeast-form cells; expression regulated during planktonic growth; late-stage biofilm-induced gene; Hap43p-repressed gene
NOVEL-Ca21chrR-088	-1.07615	TRUE	1.84562e-05	TRUE	3.04308e-05
orf19.4720	-1.07259	TRUE	3.16443e-17	TRUE	1.63138e-13	CTR2	Putative low-affinity copper transporter of the vacuolar membrane; late-stage biofilm-induced gene; induced by nitric oxide; clade-associated gene expression
snR35c	-1.07043	TRUE	0.00245581	TRUE	0.000577981		H/ACA box small nucleolar RNA (snoRNA)
orf19.5626	-1.06769	TRUE	9.74913e-09	TRUE	2.76567e-11		Biofilm-induced gene; Plc1p-regulated; transcriptionally activated by Mnl1p under weak acid stress
NOVEL-Ca21chr2-089	-1.0599	TRUE	1.30002e-09	TRUE	2.22525e-09
orf19.2846	-1.05755	TRUE	0.000825193	TRUE	3.41822e-05		Hap43p-repressed gene; induced in core caspofungin response; transcription regulated upon yeast-hyphal switch
NOVEL-Ca21chrR-061	-1.05619	TRUE	4.90587e-06	TRUE	9.35325e-06
NOVEL-Ca21chr7-055	-1.0451	TRUE	0.000585115	TRUE	0.000201543
orf19.2691	-1.04498	TRUE	0.00131585	TRUE	0.000267671		Planktonic growth-induced gene
orf19.7374	-1.04251	TRUE	2.18301e-16	TRUE	2.10142e-11	CTA4	Zinc cluster transcription factor; involved in response to nitric oxide; induced by nitric oxide; transcriptionally activated by Mnl1p under weak acid stress; downregulated upon adherence to polystyrene; Hap43p-repressed
orf19.1326	-1.04211	TRUE	2.60833e-05	TRUE	4.04672e-06		Ortholog of Candida albicans WO-1 : CAWG_03455
orf19.2803	-1.04036	TRUE	2.8285e-17	TRUE	9.16829e-06	HEM13	Coproporphyrinogen III oxidase; antigenic; localizes to yeast cell surface, not hyphae; iron-regulated expression; macrophage-downregulated; not Rfg1p regulated, farnesol-induced; possibly essential; Hap43p-repressed gene; biofilm-induced
orf19.4617	-1.03846	TRUE	1.07969e-11	TRUE	3.44167e-07		Ortholog(s) have peptide alpha-N-acetyltransferase activity, role in N-terminal protein amino acid acetylation and NatC complex, cytosol, nucleus localization
orf19.5958	-1.03049	TRUE	3.68233e-05	TRUE	2.08942e-05	CDR2	Multidrug transporter, ATP-binding cassette (ABC) superfamily; transports phospholipids, in-to-out direction; overexpressed in azole-resistant isolates; repressed in young biofilms
orf19.5558	-1.02889	TRUE	5.93909e-09	TRUE	2.5762e-12	RBF1	Transcription factor; glutamine-rich activation domain; binds RPG-box DNA sequences; predominantly nuclear; mutation causes accelerated induction of filamentous growth; antigenic during human oral infection; Sko1p-repressed
orf19.6550	-1.02613	TRUE	1.62013e-06	TRUE	2.63665e-09		Putative mitochondrial outer membrane protein; regulated by Sef1p-, Sfu1p-, and Hap43p
orf19.2397.3	-1.02431	TRUE	1.1064e-08	TRUE	1.40365e-07		Putative aminotransferase; Hap43p-repressed gene; homozygous transposon insertion causes decreased colony wrinkling under filamentous growth-inducing conditions, but does not block true hyphal formation in liquid media
NOVEL-Ca21chrR-085	-1.0225	TRUE	4.01341e-05	TRUE	4.01781e-06
orf19.1482	-1.02196	TRUE	1.41018e-10	TRUE	4.90742e-08	HSK3	Subunit of the Dam1 (DASH) complex, which acts in chromosome segregation by coupling kinetochores to spindle microtubules; expression regulated during planktonic growth
orf19.1307	-1.02116	TRUE	9.3621e-05	TRUE	0.000105088		Has domain(s) with predicted membrane localization
orf19.1067	-1.01786	TRUE	3.47719e-11	TRUE	6.42332e-07	GPM2	Putative phosphoglycerate mutase; decreased expression in hyphae compared to yeast-form cells; macrophage/pseudohyphal-repressed; induced by high levels of peroxide stress, farnesol-induced; biofilm- and planktonic growth-induced gene
orf19.1926	-1.01366	TRUE	0.00084431	TRUE	1.61244e-06	SEF2	Putative zinc cluster protein, required for normal resistance to copper; expression is repressed by Sfu1p under high-iron conditions; regulated by Sef1p, Sfu1p, and Hap43p
orf19.2242	-1.0095	TRUE	0.000665604	TRUE	3.37928e-07	PRB1	Endoprotease B; regulated by heat, carbon source (GlcNAc-induced), nitrogen, macrophage response, human neutrophils; D200-H232-S389 catalytic triad; similar to (does not replace) S. cerevisiae vacuolar B protease Prb1p; biofilm-induced
orf19.7279	-1.00553	TRUE	1.03363e-10	TRUE	5.14476e-09		Ortholog(s) have cytosol, nucleus localization
orf19.7468	-1.00344	TRUE	6.31889e-07	TRUE	5.3801e-09		Putative transcriptional activator; expression upregulated during growth in the mouse cecum
NOVEL-Ca21chr2-032	-0.993098	TRUE	9.85897e-15	TRUE	1.38e-10
NOVEL-Ca21chr1-030	-0.991027	TRUE	3.05266e-14	TRUE	6.44506e-11
orf19.6321	-0.990465	TRUE	2.08486e-13	TRUE	1.54065e-08	PGA48	Putative GPI-anchored; adhesin-like protein; similar to S. cerevisiae Spi1p, which is induced at stationary phase; transcriptionally regulated by iron; expression greater in high iron; late-stage biofilm-induced
NOVEL-Ca21chr2-033	-0.981443	TRUE	2.78678e-15	TRUE	5.87743e-10
NOVEL-Ca21chr2-005	-0.978628	TRUE	0.00174156	TRUE	0.000428638
NOVEL-Ca21chr2-056	-0.977927	TRUE	0.000904358	TRUE	0.000290553
orf19.348	-0.974444	TRUE	9.81625e-09	TRUE	1.85318e-06	SKN2	Protein with a potential role in beta-1,6 glucan biosynthesis; has similarity to Kre6p and Skn1p; possibly an essential gene, disruptants not obtained by UAU1 method; Hap43p-induced; late-stage biofilm-induced
orf19.7281	-0.972502	TRUE	5.11306e-06	TRUE	5.68206e-07	PDK2	Putative pyruvate dehydrogenase kinase; mutation confers hypersensitivity to amphotericin B
orf19.6200	-0.971749	TRUE	0.000701496	TRUE	0.00228289		Pry family pathogenesis-related protein; oral infection upregulated gene; mutant has reduced capacity to damage oral epithelial cells
NOVEL-Ca21chr5-051	-0.969557	TRUE	2.43935e-08	TRUE	2.18263e-09
orf19.6387	-0.967769	TRUE	9.95696e-06	TRUE	6.31842e-09	HSP104	Heat-shock protein; roles in biofilm and virulence; complements chaperone and prion propagation activity in S. cerevisiae; guanidine-insensitive; heat shock/stress induced; downregulated in farnesol-treated biofilm; sumoylation target
orf19.2176	-0.966693	TRUE	0.000184545	TRUE	2.72109e-05	IFM3	Hap43p-repressed gene; Plc1p-regulated; overlaps orf19.2177
orf19.4255	-0.966259	TRUE	1.04064e-05	TRUE	5.09425e-09	ECM331	GPI-anchored protein; mainly at plasma membrane, also at cell wall; Hap43p-, caspofungin-induced; Plc1p-regulated; repressed by Rim101p, Hog1p; colony morphology-related regulated by Ssn6p; induced by ketoconazole and hypoxia
orf19.4623.3	-0.958959	TRUE	4.0322e-17	TRUE	1.16941e-11	NHP6A	Putative non-histone chromatin component; RNA abundance regulated by tyrosol and cell density; Hap43p-induced; amphotericin B, caspofungin repressed; intron in 5'-UTR
NOVEL-Ca21chr4-013	-0.958223	TRUE	8.93858e-08	TRUE	5.12993e-06
orf19.6114	-0.95219	TRUE	4.28698e-09	TRUE	7.74268e-10		Predicted ORF in Assemblies 19, 20 and 21; transcription detected in high-resolution tiling array experiments
orf19.3394	-0.951053	TRUE	1.91918e-10	TRUE	1.94138e-08		Predicted ORF in Assemblies 19, 20 and 21; transcription is induced in response to alpha pheromone in SpiderM medium
orf19.4436	-0.947092	TRUE	0.000592615	TRUE	4.03058e-05		Planktonic growth-induced gene
NOVEL-Ca21chr5-049	-0.946681	TRUE	0.00518868	TRUE	0.00147872
orf19.2839	-0.944972	TRUE	2.75958e-06	TRUE	3.85055e-05	CIRT4B	Cirt family transposase; decreased transcription is observed in an azole-resistant strain that overexpresses CDR1 and CDR2; Hap43p-repressed gene; biofilm-induced
NOVEL-Ca21chr1-075	-0.944901	TRUE	0.000259432	TRUE	0.000358471
orf19.842	-0.944552	TRUE	1.98844e-06	TRUE	8.98275e-05	ASR3	Gene regulated by cAMP and by osmotic stress; greater mRNA abundance observed in a cyr1 or ras1 homozygous null mutant than in wild type
NOVEL-Ca21chrR-026	-0.94131	TRUE	2.59647e-08	TRUE	3.34341e-06
orf19.2047	-0.939039	TRUE	6.0873e-07	TRUE	1.09683e-05		Putative protein of unknown function; Hap43p-repressed gene; mutation confers hypersensitivity to toxic ergosterol analog, and to amphotericin B
orf19.3997	-0.937431	TRUE	0.00334138	TRUE	3.68898e-06	ADH1	Alcohol dehydrogenase; oxidizes ethanol into acetaldehyde; at yeast, but not hyphal cell surface; soluble in hyphae; immunogenic in human/mouse; complements S. cerevisiae adh1 adh2 adh3 mutation; biofilm-, fluconazole-, farnesol-induced
orf19.3940	-0.931179	TRUE	4.97131e-07	TRUE	4.65617e-06		Ortholog of C. parapsilosis CDC317 : CPAR2_100960, Candida tenuis NRRL Y-1498 : CANTEDRAFT_96367, Debaryomyces hansenii CBS767 : DEHA2G24618g and Candida dubliniensis CD36 : CD36_54170
NOVEL-Ca21chr2-008	-0.922768	TRUE	0.000769534	TRUE	0.000358289
orf19.3861	-0.921972	TRUE	3.55668e-09	TRUE	1.23301e-10	SIS1	Putative Type II HSP40 co-chaperone; macrophage/pseudohyphal-repressed; heavy metal (cadmium) stress-induced; heterozygous null mutant displays sensitivity to virgineone
orf19.1854	-0.918119	TRUE	1.13034e-10	TRUE	2.77822e-10	HHF22	Putative histone H4; regulated by Efg1p; flucytosine, fluconazole-induced; amphotericin B, caspofungin repressed; shows colony morphology-related gene regulation by Ssn6p; Hap43p-induced
orf19.5551	-0.91735	TRUE	1.28757e-13	TRUE	3.62568e-10	MIF2	Centromere-associated protein; similar to CENP-C proteins; Cse4p and Mif2p colocalize at C. albicans centromeres
orf19.4749	-0.913835	TRUE	6.33579e-06	TRUE	2.74406e-05		Hap43p-induced gene; hyphal-induced expression, regulated by Cyr1p, Ras1p, Efg1p
orf19.5259	-0.913449	TRUE	7.7155e-05	TRUE	0.00010904		Ortholog of C. parapsilosis CDC317 : CPAR2_805090, Candida dubliniensis CD36 : CD36_11290, Pichia stipitis Pignal : PICST_28850 and Candida guilliermondii ATCC 6260 : PGUG_02709
orf19.771	-0.912932	TRUE	2.47826e-06	TRUE	2.51927e-05	LPG20	Aldo-keto reductase family protein; similar to aryl alcohol dehydrogenases; osmotic stress-induced, correlates with overexpression of MDR1 in fluconazole-resistant isolate; stationary phase enriched protein
NOVEL-Ca21chr2-013	-0.911023	TRUE	4.76927e-06	TRUE	2.30652e-05
orf19.1223	-0.908295	TRUE	1.0585e-09	TRUE	1.802e-07	DBF2	Essential serine/threonine protein kinase involved in mitotic spindle formation and cytokinesis; required for septum formation, exit from mitosis, and normal hyphal morphogenesis; virulence-group-correlated expression
orf19.6837	-0.905717	TRUE	1.50779e-05	TRUE	3.35239e-07	FMA1	Protein similar to oxidoreductases; transcription is upregulated in response to treatment with ciclopirox olamine; upregulation correlates with clinical development of fluconazole resistance
orf19.2032	-0.904432	TRUE	3.19734e-07	TRUE	1.45277e-05		Ortholog of C. parapsilosis CDC317 : CPAR2_212920, Candida dubliniensis CD36 : CD36_15860, Candida orthopsilosis Co 90-125 : CORT0A12220 and Candida tropicalis MYA-3404 : CTRG_01158
orf19.6840	-0.897714	TRUE	3.9627e-05	TRUE	4.39504e-05		Early-stage biofilm-induced gene; transcription is induced in response to alpha pheromone in SpiderM medium; transcription detected in high-resolution tiling array experiments
orf19.238	-0.897003	TRUE	3.4232e-06	TRUE	1.78895e-08	CCP1	Similar to cytochrome-c peroxidase N terminus; negatively regulated by Rim101p or alkaline pH; transcription induced by interaction with macrophage or low iron; oxygen-induced activity; regulated by Sef1p-, Sfu1p-, and Hap43p
orf19.6956	-0.895871	TRUE	1.5306e-05	TRUE	9.9516e-05	DAL9	Putative allantoate permease; fungal-specific (no human or murine homolog)
orf19.5159	-0.895119	TRUE	3.40276e-11	TRUE	4.39054e-08	DUG3	Ortholog(s) have gamma-glutamyltransferase activity, omega peptidase activity, role in glutathione catabolic process and cytoplasm localization
orf19.1742	-0.89428	TRUE	1.21935e-09	TRUE	1.50708e-07	HEM3	Hydroxymethylbilane synthase (uroporphyrinogen I synthase); converts 4-porphobilinogen to hydroxymethylbilane during heme biosynthesis; transcription greater in high iron, CO2; alkaline downregulated; regulated by Sef1p, Sfu1p, and Hap43p
orf19.1381	-0.891925	TRUE	0.000546156	TRUE	9.06492e-06		Ortholog(s) have role in actin cortical patch localization, actin filament organization, endocytosis and actin cortical patch, spindle pole body localization
orf19.4779	-0.886612	TRUE	0.00055388	TRUE	1.50258e-06		Putative transporter; slightly similar to the Sit1p siderophore transporter; Gcn4p-regulated; fungal-specific (no human or murine homolog); transcriptionally activated by Mnl1p under weak acid stress
orf19.4664	-0.88434	TRUE	1.56542e-05	TRUE	5.87041e-05	NAT4	Putative histone acetyltransferase, involved in regulation of white-opaque switching; early-stage biofilm-induced gene
orf19.6318	-0.882464	TRUE	3.05172e-11	TRUE	1.33745e-09		Ortholog(s) have endoplasmic reticulum, mitochondrion localization
NOVEL-Ca21chrR-097	-0.881888	TRUE	0.00081031	TRUE	0.000761855
orf19.309	-0.880748	TRUE	4.09017e-05	TRUE	0.000177749	DAL5	Allantoate permease; nitrogen catabolite repressed, induced in absence of preferred N sources; nitrogen source regulation requires Gat1p; fungal-specific (no human/murine homolog); possibly essential gene (by UAU1 method); Hap43p-repressed
orf19.1059	-0.87967	TRUE	2.50056e-07	TRUE	5.22339e-09	HHF1	Putative histone H4; reduced mRNA in homozygous fkh2 null mutant; regulated by Efg1p; fluconazole induced; amphotericin B repressed; farnesol regulated; shows colony morphology-related gene regulation by Ssn6p; Hap43p-induced gene
orf19.2381	-0.877786	TRUE	1.87754e-09	TRUE	3.19502e-07		Predicted ORF in Assemblies 19, 20 and 21; possibly an essential gene, disruptants not obtained by UAU1 method
orf19.6924	-0.877314	TRUE	1.38691e-14	TRUE	1.4961e-09	HTA1	Histone H2A; reduced mRNA abundance detected in homozygous fkh2 null mutant; amphotericin B repressed; farnesol regulated; RNA abundance regulated by tyrosol and cell density; Hap43p-induced gene
orf19.4550	-0.874061	TRUE	9.19264e-07	TRUE	3.72725e-05		Predicted membrane transporter, member of the drug:proton antiporter (12 spanner) (DHA1) family, major facilitator superfamily (MFS); biofilm-induced
orf19.4871	-0.873151	TRUE	1.46017e-11	TRUE	4.50255e-07	ERO1	Protein similar to S. cerevisiae Ero1p, which has a role in formation of disulfide bonds in the endoplasmic reticulum; fluconazole-induced; transcriptionally activated by Mnl1p under weak acid stress
orf19.2132	-0.867737	TRUE	1.0477e-09	TRUE	1.53586e-07		Ortholog of C. parapsilosis CDC317 : CPAR2_213740, Candida tenuis NRRL Y-1498 : CANTEDRAFT_92162, Debaryomyces hansenii CBS767 : DEHA2A01056g and Candida dubliniensis CD36 : CD36_65220
orf19.5552	-0.857124	TRUE	0.000632079	TRUE	1.65048e-05		Ortholog(s) have role in regulation of transcription from RNA polymerase II promoter
orf19.4240	-0.85489	TRUE	1.40387e-05	TRUE	5.8622e-07		Ortholog(s) have role in GPI anchor biosynthetic process, cellular manganese ion homeostasis and endoplasmic reticulum, fungal-type vacuole membrane localization
orf19.2175	-0.85485	TRUE	3.19955e-10	TRUE	1.17102e-07		Putative mitochondrial cell death effector; induced by nitric oxide
orf19.2398	-0.854461	TRUE	6.63085e-08	TRUE	8.13286e-08		Hap43p-repressed gene; possible increased transcription in an azole-resistant strain that overexpresses CDR1 and CDR2; possibly transcriptionally regulated by Tac1p; induced by Mnl1p under weak acid stress; biofilm-induced
NOVEL-Ca21chrR-068	-0.852249	TRUE	0.0040027	TRUE	0.0027038
orf19.7589	-0.850821	TRUE	4.75274e-10	TRUE	1.0332e-08		Hap43p-repressed gene; transcription is activated in the presence of elevated CO2
NOVEL-Ca21chr5-040	-0.846216	TRUE	8.27058e-05	TRUE	0.000586311
orf19.4921.1	-0.844765	TRUE	3.72738e-06	TRUE	6.39445e-08		Ortholog of C. parapsilosis CDC317 : CPAR2_801610, Candida tenuis NRRL Y-1498 : CANTEDRAFT_102954, Debaryomyces hansenii CBS767 : DEHA2E14300g and Candida orthopsilosis Co 90-125 : CORT0A01680
orf19.3281	-0.843725	TRUE	4.04841e-06	TRUE	0.000295671		Ortholog(s) have histone demethylase activity (H3-K36 specific), methylated histone residue binding activity and role in histone demethylation
orf19.1802	-0.843714	TRUE	1.05133e-09	TRUE	7.58901e-05	OFD1	Putative prolyl hydroxylase family member; regulates Ume6p stability in response to oxygen; inhibited by hypoxia; repressed by prostaglandins; Spider biofilm induced
orf19.4048	-0.842951	TRUE	5.69521e-11	TRUE	0.000110378	DES1	Putative delta-4 sphingolipid desaturase; planktonic growth-induced gene
orf19.5305	-0.841786	TRUE	9.17564e-14	TRUE	3.78671e-09	RHD3	GPI-anchored cell wall protein; yeast-associated protein; transcriptionally regulated by iron; expression greater in high iron; clade-associated gene expression; not essential for cell wall integrity; fluconazole-repressed
orf19.882	-0.83734	TRUE	3.6671e-09	TRUE	4.43982e-07	HSP78	Putative heat-shock protein; transcriptionally regulated by macrophage response; transcription is regulated by Nrg1p, Mig1p, Gcn2p, Gcn4p, Mnl1p; heavy metal (cadmium) stress-induced; stationary phase enriched protein
orf19.6937	-0.837245	TRUE	8.62524e-12	TRUE	5.87038e-07	PTR2	Putative oligopeptide transporter; regulated by Stp2p and Stp3p; transcriptionally induced upon phagocytosis by macrophage; downregulated by Rim101p at pH 8; biofilm-induced
orf19.2018.1	-0.836343	TRUE	0.000211412	TRUE	0.000246199		Predicted ORF in Assembly 20 and 21; gene has intron; similar to human BLOC1S2
orf19.4752	-0.835285	TRUE	0.00113687	TRUE	0.000120781	MSN4	Zinc finger transcription factor; similar to S. cerevisiae Msn4p, but not a significant stress response regulator in C. albicans; partly complements STRE-activation defect of S. cerevisiae msn2 msn4 double mutant; biofilm-induced gene
orf19.2511.2	-0.832005	TRUE	5.22809e-08	TRUE	2.77661e-06		Ortholog of C. parapsilosis CDC317 : CPAR2_103040, Candida tenuis NRRL Y-1498 : CANTEDRAFT_116324, Debaryomyces hansenii CBS767 : DEHA2G01980g and Pichia stipitis Pignal : PICST_45936
orf19.6276	-0.823904	TRUE	2.70071e-10	TRUE	1.46715e-07		Ortholog of C. parapsilosis CDC317 : CPAR2_803870, Candida tenuis NRRL Y-1498 : CANTEDRAFT_112418, Debaryomyces hansenii CBS767 : DEHA2G15246g and Candida dubliniensis CD36 : CD36_05930
orf19.4947	-0.822773	TRUE	5.84107e-11	TRUE	0.000358289		Mitochondrial membrane protein of unknown function
orf19.1413	-0.820806	TRUE	1.53893e-08	TRUE	1.52984e-06	YFH1	Frataxin; may be required for iron storage or delivery; role in oxidative stress resistance; transcription regulated by Nrg1p, repressed if iron absent, induced by macrophage interaction; Hap43p-repressed gene
NOVEL-Ca21chr2-053	-0.817857	TRUE	1.51714e-08	TRUE	1.12964e-06
orf19.3104	-0.816871	TRUE	3.03542e-05	TRUE	0.000116209	YDC1	Protein with Mob2p-dependent hyphal regulation; transcription is regulated by Nrg1p and Mig1p; Hap43p-repressed gene
orf19.4041	-0.812437	TRUE	0.00399016	TRUE	0.000804788	PEX4	Putative peroxisomal ubiquitin conjugating enzyme; transcription is upregulated in both intermediate and mature biofilms; regulated by Sef1p-, Sfu1p-, and Hap43p
orf19.35	-0.810974	TRUE	1.57521e-05	TRUE	9.11138e-07		Biofilm-induced gene
orf19.3405	-0.810934	TRUE	5.0682e-07	TRUE	1.30205e-05	ZCF18	Putative transcription factor with zinc finger DNA-binding motif; heterozygous null mutant displays sensitivity to virgineone and decreased colonization of mouse kidneys
orf19.5644	-0.810888	TRUE	0.00588072	TRUE	0.00455612		Ortholog(s) have role in ascospore wall assembly, spore membrane bending pathway and cytoplasm, prospore membrane localization
NOVEL-Ca21chr1-053	-0.809361	TRUE	1.29248e-09	TRUE	3.87194e-06
NOVEL-Ca21chrR-025	-0.808468	TRUE	4.83451e-06	TRUE	0.00321163
orf19.326	-0.807853	TRUE	7.22247e-05	TRUE	4.01781e-06		Ortholog of C. parapsilosis CDC317 : CPAR2_103270, Candida tenuis NRRL Y-1498 : CANTEDRAFT_115420, Debaryomyces hansenii CBS767 : DEHA2E05698g and Candida dubliniensis CD36 : CD36_83220
orf19.4520	-0.807609	TRUE	0.000402523	TRUE	0.000320071		Ortholog(s) have gluconokinase activity, role in D-gluconate metabolic process and cytosol, nucleus localization
orf19.1707	-0.807579	TRUE	0.00582083	TRUE	0.0046194		Ortholog of Candida albicans WO-1 : CAWG_02476
orf19.2173	-0.806804	TRUE	8.43333e-10	TRUE	7.66451e-07	MAF1	Putative negative regulator of RNA polymerase III; decreased expression in hyphae compared to yeast-form cells; caspofungin repressed
orf19.3517	-0.805702	TRUE	1.69702e-08	TRUE	2.86167e-07		Ortholog(s) have endoplasmic reticulum, fungal-type vacuole lumen localization
orf19.1037	-0.800255	TRUE	3.44403e-07	TRUE	2.24595e-05		Ortholog of Candida tenuis NRRL Y-1498 : CANTEDRAFT_114303, Candida dubliniensis CD36 : CD36_03460, Pichia stipitis Pignal : PICST_63037 and Spathaspora passalidarum NRRL Y-27907 : SPAPADRAFT_136773
orf19.1309	-0.800202	TRUE	1.21236e-06	TRUE	3.55936e-05		Ortholog of C. parapsilosis CDC317 : CPAR2_403630, Candida tenuis NRRL Y-1498 : CANTEDRAFT_114295, Debaryomyces hansenii CBS767 : DEHA2G17336g and Candida dubliniensis CD36 : CD36_43290
orf19.508	-0.79851	TRUE	0.00133775	TRUE	0.000317144	QDR1	Putative transporter of antibiotic resistance; transcription regulated by Nrg1p and Tup1p; caspofungin repressed; expression regulated by white-opaque switching; Hap43p-repressed gene; early-stage biofilm- and planktonic growth-induced gene
NOVEL-Ca21chr2-012	-0.797814	TRUE	0.000549343	TRUE	0.000964248
orf19.4316	-0.797288	TRUE	1.02428e-06	TRUE	0.00236509		Trimethyllysine dioxygenase, the first enzyme in the carnitine biosynthesis pathway; hyphal-induced expression, regulated by Cyr1p, Ras1p, Efg1p
NOVEL-Ca21chr1-016	-0.796784	TRUE	1.65745e-08	TRUE	2.75676e-06
orf19.2669	-0.795046	TRUE	0.00208687	TRUE	6.3367e-06		Predicted ORF in retrotransposon Tca4 with similarity to the Pol region of retrotransposons encoding reverse transcriptase, protease and integrase; downstream from RHD2 with similarity to the Gag region encoding nucleocapsid-like protein
orf19.2475	-0.793389	TRUE	8.17786e-11	TRUE	1.27629e-06	PGA26	GPI-anchored adhesin-like protein of the cell wall, role in cell wall integrity; required for normal virulence; transcriptionally regulated by iron; expression greater in high iron; induced during cell wall regeneration; Hap43p-repressed
orf19.6008	-0.790572	TRUE	1.61678e-07	TRUE	8.54711e-06		Predicted ORF in Assemblies 19, 20 and 21; transcription is repressed in response to alpha pheromone in SpiderM medium
orf19.6658	-0.7901	TRUE	0.00138172	TRUE	1.61613e-05		Stationary phase enriched protein; predicted ORF from Assembly 19; removed from Assembly 20; subsequently reinstated in Assembly 21 based on comparative genome analysis
orf19.6163	-0.789916	TRUE	8.55556e-10	TRUE	4.59378e-08	CSE4	Centromeric histone H3 variant involved in structural changes of centromeric nucleosomes during cell cycle; four nucleosomes bind at one centromere, each contains one Cse4p molecule during most of cell cycle, and two molecules in anaphase
orf19.4747	-0.782268	TRUE	3.88565e-07	TRUE	1.31474e-05	HEM14	Putative protoporphyrinogen oxidase involved in heme biosynthesis; predicted Kex2p substrate; transcription is regulated by iron; mRNA levels are decreased in a yfh1 null mutant; Hap43p-repressed
NOVEL-Ca21chr6-015	-0.781537	TRUE	1.60842e-06	TRUE	1.45277e-05
NOVEL-Ca21chr1-003	-0.781533	TRUE	5.90505e-10	TRUE	4.96234e-07
orf19.406	-0.780816	TRUE	1.24438e-09	TRUE	1.61256e-05	ERG1	Squalene epoxidase, catalyzes epoxidation of squalene to 2,3(S)-oxidosqualene in the ergosterol biosynthesis; target of allylamine antifungal drugs; uses NADH as a reducing cofactor, while S. cerevisiae Erg1p uses NADPH; biofilm-induced
orf19.3974	-0.777762	TRUE	3.51237e-07	TRUE	5.73824e-05	PUT2	Putative delta-1-pyrroline-5-carboxylate dehydrogenase; alkaline upregulated; protein present in exponential and stationary growth phase yeast cultures; late-stage biofilm-induced gene
orf19.2917.1	-0.777707	TRUE	0.000231039	TRUE	0.000428472		Ortholog of C. parapsilosis CDC317 : CPAR2_401885 and Candida orthopsilosis Co 90-125 : CORT0E01925
orf19.7667	-0.774793	TRUE	5.51596e-08	TRUE	3.15473e-06	IAH1	Protein similar to S. cerevisiae Iah1p, which is involved in acetate metabolism; mutation confers hypersensitivity to tunicamycin; transposon mutation affects filamentous growth
orf19.6602	-0.77277	TRUE	7.5368e-07	TRUE	6.89139e-05		Ortholog(s) have role in aerobic respiration, ubiquinone biosynthetic process and mitochondrial inner membrane localization
orf19.3529	-0.769836	TRUE	0.000264546	TRUE	0.000802946	ABP2	Putative alpha-actinin-like protein; induced in response to alpha pheromone in SpiderM medium
orf19.3234.1	-0.765592	TRUE	7.57661e-06	TRUE	4.92472e-05	SFT1	Putative Golgi v-SNARE; Plc1p-regulated
orf19.3515	-0.761955	TRUE	4.01868e-07	TRUE	0.000159834		Putative 3-hydroxyanthranilic acid dioxygenase, involved in NAD biosynthesis; Hap43p-repressed gene
orf19.1386	-0.761749	TRUE	1.51545e-07	TRUE	1.91879e-05		Ortholog(s) have SNAP receptor activity and role in ER to Golgi vesicle-mediated transport, retrograde vesicle-mediated transport, Golgi to ER, vesicle fusion
orf19.1387	-0.759344	TRUE	1.53893e-08	TRUE	6.83502e-06		Ortholog(s) have 4 iron, 4 sulfur cluster binding activity, role in iron-sulfur cluster assembly, tRNA wobble uridine modification and cytoplasm localization
orf19.3674	-0.755631	TRUE	0.00225412	TRUE	0.00320787	GAL102	UDP-glucose 4,6-dehydratase with role in mannosylation of cell wall proteins; mutation confers hypersensitivity to toxic ergosterol analog; overlaps orf19.3673
orf19.6600	-0.754913	TRUE	1.25704e-05	TRUE	1.8121e-05		Ortholog(s) have role in cardiolipin metabolic process, positive regulation of phosphatidylcholine biosynthetic process and cytosol, extrinsic to mitochondrial inner membrane, mitochondrial intermembrane space, nucleus localization
orf19.4035	-0.747657	TRUE	3.67874e-08	TRUE	4.45893e-05	PGA4	GPI-anchored cell surface protein; beta-1,3-glucanosyltransferase with similarity to the A. fumigatus GEL family; fungal-specific (no mammalian homolog); transcription upregulated in RHE model of oral candidiasis; fluconazol-induced
orf19.2568	-0.746615	TRUE	1.68593e-07	TRUE	6.33245e-07	IFU5	Predicted membrane protein; estradiol-induced; increased transcription associated with CDR1 and CDR2 overexpression or fluphenazine treatment; putative drug-responsive regulatory site; similar to S. cerevisiae Wwm1p; Hap43p-repressed gene
orf19.6596	-0.746357	TRUE	2.08259e-08	TRUE	3.73499e-07		Putative esterase; possibly transcriptionally regulated by Tac1p; transcriptionally activated by Mnl1p under weak acid stress; protein present in exponential and stationary growth phase yeast cultures
orf19.5924	-0.744412	TRUE	4.04841e-06	TRUE	0.00049302	ZCF31	Predicted zinc-finger transcription factor; null mutant displays sensitivity to copper and SDS, and resistance to Calcofluor White; required for yeast cell adherence to silicone substrate
orf19.473	-0.744089	TRUE	2.99198e-05	TRUE	4.01781e-06	TPO4	Putative sperimidine transporter; fungal-specific (no human or murine homolog)
orf19.557	-0.740005	TRUE	2.86996e-05	TRUE	0.000328203		Hap43p-repressed gene; planktonic growth-induced gene
orf19.1467	-0.73892	TRUE	2.01366e-10	TRUE	6.19813e-07	COX13	Cytochrome c oxidase; flucytosine induced; repressed by nitric oxide
orf19.5131	-0.73708	TRUE	7.43557e-07	TRUE	7.25242e-06		Hap43p-repressed gene
NOVEL-Ca21chr1-073	-0.736536	TRUE	2.80576e-05	TRUE	0.00392201
orf19.1078	-0.73518	TRUE	6.28584e-07	TRUE	4.3521e-07	HBR2	Putative alanine glyoxylate aminotransferase; regulated by Gcn4p and hemoglobin; stationary phase enriched protein
orf19.333	-0.734786	TRUE	6.2273e-06	TRUE	0.00508205	FCY2	Purine-cytosine permease of pyrimidine salvage; mutation associated with resistance to flucytosine in clinical isolates; transposon mutation affects filamentation; farnesol-upregulated in biofilm; planktonic growth-induced
orf19.4247	-0.732731	TRUE	8.67781e-08	TRUE	1.83269e-06		Ortholog of C. parapsilosis CDC317 : CPAR2_302830, Candida tenuis NRRL Y-1498 : CANTEDRAFT_102578, Debaryomyces hansenii CBS767 : DEHA2E23848g and Candida dubliniensis CD36 : CD36_52180
orf19.321	-0.732713	TRUE	0.000284655	TRUE	0.00019847		Ortholog(s) have L-methionine transmembrane transporter activity and role in amino acid transport
orf19.3951	-0.73231	TRUE	7.52777e-08	TRUE	5.9126e-07	TIP1	Protein with a predicted role in biogenesis of ER-derived COPII transport vesicles; mutation confers hypersensitivity to toxic ergosterol analog
orf19.2262	-0.73176	TRUE	0.000395144	TRUE	0.000755553		Protein similar to quinone oxidoreductases; increased transcription upon benomyl treatment; induced by nitric oxide; oxidative stress-induced via Cap1p; stationary-phase enriched protein
orf19.4914	-0.731577	TRUE	0.000979046	TRUE	0.0026555		Ortholog(s) have role in response to DNA damage stimulus
orf19.6027	-0.731098	TRUE	0.00105225	TRUE	0.000989643		Ortholog of C. parapsilosis CDC317 : CPAR2_110170, Candida tenuis NRRL Y-1498 : CANTEDRAFT_133175, Debaryomyces hansenii CBS767 : DEHA2D09724g and Candida dubliniensis CD36 : CD36_00740
orf19.6813	-0.7297	TRUE	0.000830201	TRUE	0.00140093		Hap43p-induced gene
orf19.6277	-0.727276	TRUE	1.07363e-05	TRUE	0.000159834		Has domain(s) with predicted phosphatidylinositol binding activity and role in cell communication
orf19.5918	-0.727177	TRUE	2.21301e-05	TRUE	0.000215928		Ortholog of Candida albicans WO-1 : CAWG_02773
orf19.4213	-0.725766	TRUE	2.75883e-05	TRUE	0.000106238	FET31	Putative iron transport multicopper oxidase precursor; flucytosine induced; caspofungin repressed
orf19.4620	-0.723391	TRUE	1.43939e-05	TRUE	0.000107645		Ortholog(s) have phospholipid binding, protein channel activity, role in protein import into mitochondrial inner membrane and mitochondrial inner membrane protein insertion complex localization
orf19.4337	-0.723361	TRUE	1.53749e-05	TRUE	8.46652e-05		Predicted membrane transporter, member of the monocarboxylate porter (MCP) family, major facilitator superfamily (MFS)
snR17A	-0.716014	TRUE	5.78386e-09	TRUE	5.4772e-06		U3 small nucleolar RNA (snoRNA)
NOVEL-Ca21chr2-001	-0.713571	TRUE	6.0745e-07	TRUE	1.2332e-05
orf19.35.1	-0.713209	TRUE	4.22723e-07	TRUE	1.1428e-05
orf19.4843	-0.710406	TRUE	6.98707e-06	TRUE	0.000287685		Ortholog(s) have oxidoreductase activity, oxidizing metal ions activity and role in cellular metal ion homeostasis
orf19.767	-0.709453	TRUE	1.05813e-06	TRUE	3.68911e-05	ERG3	C-5 sterol desaturase; introduces C-5(6) double bond into episterol; some clinical isolates show increased azole resistance and defects in hyphal growth and virulence; Efg1p-repressed; fluconazole-induced
orf19.92	-0.709047	TRUE	2.02722e-08	TRUE	5.39385e-06		Hap43p-repressed gene; increased expression in response to prostaglandins
orf19.2822	-0.70856	TRUE	0.000397009	TRUE	0.00112004		Ortholog(s) have role in CVT pathway, ER to Golgi vesicle-mediated transport, macroautophagy, peroxisome degradation, retrograde transport, vesicle recycling within Golgi and Golgi transport complex, extrinsic to membrane localization
orf19.4482	-0.707853	TRUE	0.000190868	TRUE	0.00144652	IFI3	Predicted ORF in Assemblies 19, 20 and 21; constitutive expression independent of MTL or white-opaque status
orf19.5642	-0.705672	TRUE	1.7073e-06	TRUE	7.68006e-06		Predicted ORF in Assemblies 19, 20 and 21; shows colony morphology-related gene regulation by Ssn6p; greater mRNA abundance observed in a cyr1 homozygous null mutant than in wild type
orf19.1051	-0.702313	TRUE	1.22478e-09	TRUE	1.59608e-06	HTA2	Putative histone H2A; farnesol regulated; transcription is downregulated in both intermediate and mature biofilms; Hap43p-induced
orf19.6246	-0.70115	TRUE	3.95225e-07	TRUE	4.55179e-06		Ortholog(s) have peptide alpha-N-acetyltransferase activity, role in N-terminal peptidyl-methionine acetylation, cytoskeleton organization, mitochondrion inheritance and NatB complex, cytosol, nucleus localization
orf19.4433	-0.697526	TRUE	0.000918799	TRUE	0.00169703	CPH1	Transcription factor required for mating and hyphal growth on solid media; in filamentation pathway with Ess1p and Czf1p; required with Efg1p for host cytokine response; regulates genes of galactose metabolism
orf19.4824	-0.696973	TRUE	9.70596e-06	TRUE	0.000147513		Planktonic growth-induced gene
orf19.2637	-0.696779	TRUE	3.22986e-05	TRUE	0.000144985		Ortholog(s) have Golgi apparatus, fungal-type vacuole membrane localization
orf19.2670	-0.695029	TRUE	0.000180173	TRUE	0.0002163		Ortholog(s) have 3-hydroxyacyl-[acyl-carrier-protein] dehydratase activity, role in fatty acid biosynthetic process and mitochondrion localization
orf19.7611	-0.692683	TRUE	1.27975e-08	TRUE	1.03671e-06	TRX1	Thioredoxin, involved in response to reactive oxygen species; biofilm, benomyl, flucytosine, peroxide, Hap43p induced; amphotericin B, caspofungin repressed; upregulated in the presence of human neutrophils; macrophage-downregulated gene
orf19.3471	-0.692133	TRUE	0.000400524	TRUE	0.000947321		Hap43p-repressed gene
orf19.5227	-0.690785	TRUE	1.19671e-05	TRUE	7.0906e-05		Ortholog(s) have role in chaperone-mediated protein complex assembly, nuclear-transcribed mRNA catabolic process, non-stop decay, proteasome assembly and intracellular localization
orf19.1477	-0.689349	TRUE	8.84306e-06	TRUE	0.00016943		Putative protein of unknown function; Hap43p-repressed gene; S. cerevisiae ortholog YGL010W localizes to the endoplasmic reticulum
NOVEL-Ca21chr3-014	-0.688751	TRUE	5.7346e-09	TRUE	1.12918e-06
orf19.2928	-0.688556	TRUE	1.48666e-07	TRUE	1.31109e-05		Ortholog(s) have COPI-coated vesicle, Golgi apparatus localization
orf19.4595	-0.688509	TRUE	0.000375081	TRUE	0.00210934		Ortholog of C. parapsilosis CDC317 : CPAR2_400440, Candida tenuis NRRL Y-1498 : CANTEDRAFT_103033, Debaryomyces hansenii CBS767 : DEHA2B03234g and Candida dubliniensis CD36 : CD36_41860
orf19.4546	-0.685713	TRUE	4.18649e-07	TRUE	0.000455396	HOL4	Puttaive ion transporter; alkaline upregulated by Rim101p; Plc1p-regulated; caspofungin repressed
orf19.3443	-0.68427	TRUE	2.5075e-05	TRUE	0.000104736	OYE2	Putative NAPDH dehydrogenase; fungal-specific (no human or murine homolog); induced by nitric oxide
orf19.5197	-0.683493	TRUE	9.36076e-09	TRUE	3.43e-06	APE2	Neutral arginine-, alanine-, leucine-specific metallo-aminopeptidase; expected to be secreted, purified from cell wall and intracellular fractions; protein repressed during the mating process; Hog1p-, farnesol-induced; possibly essential
orf19.2483	-0.681681	TRUE	2.72271e-08	TRUE	2.63778e-06	RIM1	Putative single-stranded DNA-binding protein; protein level decreases in stationary phase cultures
orf19.4372	-0.681657	TRUE	0.00625382	TRUE	0.0018672		Has domain(s) with predicted role in transmembrane transport and integral to membrane localization
orf19.1187	-0.680989	TRUE	0.000939374	TRUE	0.000236352	CPH2	Myc-bHLH family transcriptional activator of hyphal growth; directly regulates Tec1p, which regulates hypha-specific genes; probably homodimeric, phosphorylated; required for wild-type levels of Candida colonization of the mouse GI tract
orf19.1061	-0.678772	TRUE	1.72188e-06	TRUE	4.14806e-06	HHT21	Putative histone H3; amphotericin B repressed; regulated by Efg1p; farnesol regulated; Hap43p-induced
NOVEL-Ca21chr3-065	-0.678699	TRUE	5.67884e-05	TRUE	0.000455396
orf19.1939	-0.677459	TRUE	0.00250577	TRUE	0.00612463		Ortholog of S. cerevisiae : YDR374C, C. glabrata CBS138 : CAGL0A02970g, C. parapsilosis CDC317 : CPAR2_303320 and Candida tenuis NRRL Y-1498 : CANTEDRAFT_106457
orf19.5213.2	-0.673139	TRUE	1.42976e-08	TRUE	9.44242e-06	COX9	Putative subunit VIIa of cytochrome c oxidase; flucytosine induced
orf19.1861	-0.671964	TRUE	2.61207e-05	TRUE	4.4879e-05		Late-stage biofilm-induced
orf19.1178	-0.670987	TRUE	0.00729635	TRUE	0.00997757		Putative transcription factor with bZIP DNA-binding motif; Hap43p-repressed gene
NOVEL-Ca21chrR-013	-0.670594	TRUE	4.89626e-06	TRUE	0.000112327
orf19.6898	-0.669612	TRUE	0.000116942	TRUE	0.000926401		Predicted ORF in Assemblies 19, 20 and 21; increased transcription is observed upon benomyl treatment or in an azole-resistant strain that overexpresses MDR1
NOVEL-Ca21chr4-075	-0.669422	TRUE	3.04465e-05	TRUE	0.000370622
orf19.4549	-0.668853	TRUE	0.000710225	TRUE	0.000789132	FGR38	Protein lacking an ortholog in S. cerevisiae; member of a family of related proteins; transposon mutation affects filamentous growth; macrophage-induced gene; Hap43p-repressed gene
orf19.6905	-0.666503	TRUE	6.5605e-07	TRUE	1.64891e-05		Ortholog of S. cerevisiae : YNL011C, C. glabrata CBS138 : CAGL0H03619g, C. parapsilosis CDC317 : CPAR2_300420 and Candida tenuis NRRL Y-1498 : CANTEDRAFT_111980
orf19.227	-0.665883	TRUE	3.33487e-08	TRUE	9.49168e-06	COX7	Putative cytochrome c oxidase; flucytosine induced; repressed by nitric oxide
NOVEL-Ca21chr1-121	-0.664468	TRUE	0.0072367	TRUE	0.00236509
orf19.7456	-0.664258	TRUE	0.00294142	TRUE	0.0035213		Ortholog of Candida dubliniensis CD36 : CD36_86640, Spathaspora passalidarum NRRL Y-27907 : SPAPADRAFT_62370, Candida tropicalis MYA-3404 : CTRG_05697 and Candida albicans WO-1 : CAWG_02977
orf19.4949	-0.664184	TRUE	2.18885e-06	TRUE	6.27562e-05		Ortholog of C. parapsilosis CDC317 : CPAR2_801735, Candida dubliniensis CD36 : CD36_84090, Candida orthopsilosis Co 90-125 : CORT0B03960 and Spathaspora passalidarum NRRL Y-27907 : SPAPADRAFT_141253
orf19.5008.1	-0.663837	TRUE	0.000349679	TRUE	0.00147078	DAD1	Subunit of the Dam1 (DASH) complex, which acts in chromosome segregation by coupling kinetochores to spindle microtubules
orf19.211	-0.662672	TRUE	0.00234916	TRUE	0.00350372		Has domain(s) with predicted methyltransferase activity, sequence-specific DNA binding, sequence-specific DNA binding transcription factor activity, zinc ion binding activity
orf19.86	-0.660432	TRUE	6.46954e-07	TRUE	7.61744e-06		Putative glutathione peroxidase; peroxide-induced; induced in response to peroxide, exposure to neutrophils and macrophage blood fractions; downregulated during infection of macrophages
orf19.3004	-0.659143	TRUE	0.000132511	TRUE	4.60585e-05		Ortholog(s) have fungal-type vacuole localization
orf19.7317	-0.658215	TRUE	0.000516386	TRUE	0.00188516	UGA33	Zinc-finger transcription factor; similar to S. cerevisiae Uga3p which regulates gamma-aminobutyrate metabolism gene expression; required for yeast cell adherence to silicone substrate
orf19.2089	-0.656683	TRUE	0.000131199	TRUE	0.000287685		Hap43p-repressed gene
orf19.1049	-0.656038	TRUE	0.00579215	TRUE	0.00540691		Hap43p-induced gene; expression upregulated during planktonic growth
orf19.6540	-0.655796	TRUE	0.000123838	TRUE	0.00202013	PFK2	Phosphofructokinase beta subunit, a Pfk1p-Pfk2p heteromultimer; activated by fructose 2,6-bisphosphate, AMP, inhibited by ATP; downregulated upon phagocytosis or hyphal growth; fluconazole-induced; stationary-phase enriched; biofilm-induced
orf19.5664	-0.654448	TRUE	1.52992e-06	TRUE	7.08287e-06	HOF1	Protein not essential for viability; similar to S. cerevisiae Hof1p, which is a protein localized to the bud neck and required for cytokinesis; periodic mRNA expression, peak at cell-cycle G2/M phase
NOVEL-Ca21chr4-001	-0.652682	TRUE	0.00404035	TRUE	0.00942749
orf19.1136	-0.652656	TRUE	0.00280013	TRUE	0.00416624		Ortholog(s) have cytosol, nucleus localization
orf19.7614	-0.651533	TRUE	7.32941e-05	TRUE	0.000935272		Hap43p-induced gene; not essential for viability
orf19.7022	-0.650001	TRUE	2.24919e-06	TRUE	4.03058e-05		Ortholog of Debaryomyces hansenii CBS767 : DEHA2F22462g, Candida dubliniensis CD36 : CD36_70850, Pichia stipitis Pignal : PICST_60416 and Candida guilliermondii ATCC 6260 : PGUG_00392
orf19.4930	-0.649768	TRUE	1.64521e-06	TRUE	1.02632e-05	SPC3	Essential protein; similar to S. cerevisiae Spc3p, a component of the signal peptidase complex required for signal peptidase activity; predicted integral ER membrane protein; complements spc3 and suppresses sec61 S. cerevisiae mutants
orf19.1853	-0.648504	TRUE	3.44333e-08	TRUE	6.24943e-06	HHT2	Putative histone H3; farnesol regulated; Hap43p-induced gene
orf19.5078	-0.648255	TRUE	4.80358e-06	TRUE	9.05782e-05		Hap43p-repressed gene
orf19.5813	-0.647727	TRUE	8.80394e-05	TRUE	9.79695e-05		Putative adhesin-like protein; expression upregulated during growth in the mouse cecum; late-stage biofilm-induced
orf19.1052	-0.64568	TRUE	8.78955e-08	TRUE	2.65416e-05		Predicted histone H2B; Hap43p-induced gene
orf19.6925	-0.643888	TRUE	0.000398289	TRUE	2.9421e-05	HTB1	Putative histone H2B; induced upon adherence to polystyrene; amphotericin B or caspofungin repressed; flucytosine or fluconazole induced; regulated by Efg1p; slow growth, increased white-to opaque switching in ectopic expression strains
orf19.1168	-0.642048	TRUE	3.13441e-06	TRUE	1.94814e-05	ZCF3	Predicted zinc-finger protein; required for wild-type filamentous growth and resistance to rapamycin and flucytosine; possibly an essential gene, disruptants not obtained by UAU1 method; Hap43p-repressed gene; biofilm-induced
orf19.5379	-0.640755	TRUE	7.43557e-07	TRUE	9.49168e-06	ERG4	Protein similar to sterol C-24 reductase; shows Mob2p-dependent hyphal regulation; fluconazole-induced; caspofungin repressed
orf19.5133	-0.639493	TRUE	1.28306e-06	TRUE	4.4879e-05	ZCF29	Predicted zinc-finger protein; null mutant displays sensitivity to caffeine and menadione, and resistance to fenpropimorph; Hap43p-repressed gene; mutants display decreased colonization of mouse kidneys
orf19.3301	-0.638601	TRUE	5.81564e-06	TRUE	0.000100004		Putative ubiquitin ligase complex component; late-stage biofilm-induced gene; induced by heavy metal (cadmium) stress; Hog1p-induced; transcriptionally activated by Mnl1p under weak acid stress
orf19.5443	-0.638469	TRUE	2.53439e-06	TRUE	0.0050109	BNA4	Putative kynurenine 3-monooxygenase, involved in NAD biosynthesis; transposon mutation affects filamentous growth; Hap43p-repressed gene; oral infection upregulated; mutants have reduced capacity to damage oral epithelial cells
orf19.3150	-0.637279	TRUE	0.00162968	TRUE	0.00169624	GRE2	Putative reductase; Nrg1p- and Tup1p-regulated; benomyl- and hyphal-induced; macrophage/pseudohyphal-repressed; expression greater in low iron; reported to be involved in osmotic stress response; stationary phase enriched protein
orf19.7377	-0.636928	TRUE	2.96582e-05	TRUE	0.000157364	ASE1	Putative microtubule-associated protein; member of conserved Mcm1p regulon; periodic mRNA expression, peak at cell-cycle G2/M phase
orf19.327	-0.636903	TRUE	2.11785e-07	TRUE	1.09876e-05	HTA3	Putative histone H2A; amphotericin B repressed; flucytosine induced; RNA abundance regulated by tyrosol and cell density
orf19.3042	-0.635328	TRUE	0.000164714	TRUE	0.000376962		Hap43p-induced gene
orf19.3822	-0.633777	TRUE	1.21756e-06	TRUE	0.000795994	SCS7	Putative ceramide hydroxylase; transcription is regulated by Nrg1p; transcriptionally regulated by iron; expression greater in high iron; fluconazole-induced; Hap43p-repressed
orf19.6537	-0.6309	TRUE	5.88681e-05	TRUE	0.000202533		Ortholog(s) have role in chromosome segregation and nuclear MIS12/MIND type complex, spindle pole localization
NOVEL-Ca21chr7-003	-0.629672	TRUE	2.0721e-07	TRUE	4.11096e-05
orf19.4149	-0.628352	TRUE	3.246e-06	TRUE	0.000247179		Predicted ORF in Assemblies 19, 20 and 21; overlaps orf19.4149.1
orf19.1484	-0.627244	TRUE	0.00354765	TRUE	0.00517887		Hap43p-induced gene
orf19.6448	-0.622007	TRUE	2.49859e-07	TRUE	3.55748e-05		Ortholog of C. parapsilosis CDC317 : CPAR2_206180, Candida tenuis NRRL Y-1498 : CANTEDRAFT_92135, Debaryomyces hansenii CBS767 : DEHA2E01980g and Candida dubliniensis CD36 : CD36_34300
orf19.4540	-0.62155	TRUE	3.01643e-05	TRUE	9.43519e-05	UBC8	Protein similar to S. cerevisiae Ubc8p; transcription is induced in response to alpha pheromone in SpiderM medium
orf19.1562	-0.620705	TRUE	0.000164146	TRUE	0.000762001		Late-stage biofilm-induced gene; transcription is repressed in response to alpha pheromone in SpiderM medium
orf19.5857	-0.619483	TRUE	7.07519e-05	TRUE	0.000776655		Ortholog of C. parapsilosis CDC317 : CPAR2_102720, Candida tenuis NRRL Y-1498 : CANTEDRAFT_98617, Debaryomyces hansenii CBS767 : DEHA2D07392g and Candida dubliniensis CD36 : CD36_84070
orf19.7065	-0.618952	TRUE	4.71799e-05	TRUE	0.000199931	PSF3	Putative GINS complex subunit; cell-cycle regulated periodic mRNA expression
orf19.366	-0.617877	TRUE	1.04059e-05	TRUE	0.000157907		Ortholog(s) have double-stranded DNA binding activity, role in DNA damage checkpoint, double-strand break repair, reciprocal meiotic recombination and checkpoint clamp complex localization
orf19.4502	-0.616474	TRUE	0.00011326	TRUE	2.85345e-05		Ortholog(s) have ATPase activity, TBP-class protein binding activity
orf19.5663	-0.614967	TRUE	0.00146731	TRUE	0.0031625	RCH1	Plasma membrane protein involved in regulation of cytosolic calcium homeostasis; null mutation confers sensitivity to calcium and resistance to azoles and terbinafine
orf19.6478	-0.612257	TRUE	6.62805e-07	TRUE	4.81908e-05	YCF1	Putative glutathione S-conjugate transporter; MRP/CFTR-subfamily, ABC transporter family; human neutrophil-induced; oxidative stress-induced via Cap1p; possible association with multidrug resistance; possibly an essential gene (UAU1 method)
orf19.3915	-0.610512	TRUE	5.41568e-07	TRUE	1.95879e-05		Putative metallodipeptidase; protein present in exponential and stationary growth phase yeast cultures; Hog1p-induced; Hap43p-repressed; sumoylation target
orf19.5316	-0.607721	TRUE	0.00022172	TRUE	0.000870818	FGR29	Protein lacking an ortholog in S. cerevisiae; transposon mutation affects filamentous growth
orf19.836	-0.607472	TRUE	0.00573651	TRUE	0.00304267		Protein likely to be essential for growth, based on an insertional mutagenesis strategy
orf19.6124	-0.605973	TRUE	3.39525e-06	TRUE	7.24971e-05	ACE2	Transcription factor involved in regulation of morphogenesis, cell separation, adherence, biofilm formation, and virulence in a mouse model of infection; mutant is hyperfilamentous; similar to S. cerevisiae Ace2p and Swi5p
orf19.3225	-0.603833	TRUE	1.35181e-06	TRUE	3.70943e-05	CWH43	Putative sensor/transporter protein with a predicted role in cell wall biogenesis; transcription is downregulated in both intermediate and mature biofilms; possibly an essential gene, disruptants not obtained by UAU1 method
orf19.430	-0.602066	TRUE	0.000249725	TRUE	0.00157828		Hap43p-repressed gene
orf19.804.1	-0.600858	TRUE	5.55955e-07	TRUE	9.90481e-05		Ortholog of S. cerevisiae : YPR010C-A, C. glabrata CBS138 : CAGL0J01699g, C. parapsilosis CDC317 : CPAR2_211020 and Candida tenuis NRRL Y-1498 : CANTEDRAFT_116148
orf19.3656	-0.600639	TRUE	1.74514e-05	TRUE	0.00191484	COX15	Cytochrome oxidase assembly protein; transcription is regulated by Nrg1p and Tup1p; alkaline downregulated; Hap43p-repressed gene; early-stage biofilm-induced gene
orf19.1974	-0.598782	TRUE	2.0877e-05	TRUE	0.000464853	TFS1	Putative carboxypeptidase y inhibitor; transcription is regulated upon yeast-hyphal switch; shows colony morphology-related gene regulation by Ssn6p
orf19.7405	-0.598072	TRUE	0.000900419	TRUE	0.00466707		Predicted ORF in Assemblies 19, 20 and 21; transcriptionally activated by Mnl1p under weak acid stress
orf19.3008	-0.596955	TRUE	1.96749e-05	TRUE	0.000218716	COQ4	Protein with a putative role in coenzyme Q biosynthesis; transcriptionally induced by interaction with macrophage; Hap43p-repressed gene
orf19.5908	-0.595191	TRUE	9.11271e-05	TRUE	0.000800488	TEC1	TEA/ATTS transcription factor; involved in white cell pheromone response, regulates hypha-specific genes, wild-type biofilm formation; regulates BCR1; transcription regulated by Cph2p in some conditions; alkaline-, and biofilm-induced
orf19.1837	-0.594197	TRUE	5.71384e-06	TRUE	3.70372e-05	TBP1	Transcription initiation factor; binds TATA box sequence, and binding does not require TFIIA; caspofungin repressed; functional homolog of S. cerevisiae and human TATA-binding proteins
orf19.4703	-0.590188	TRUE	0.000678469	TRUE	0.00196095		Protein with similarity to mutator-like element (MULE) transposase
orf19.3259	-0.588477	TRUE	2.21477e-05	TRUE	0.00023074		Ortholog(s) have peptidase activity, role in protein targeting to ER, signal peptide processing and signal peptidase complex localization
orf19.5953	-0.585562	TRUE	5.62677e-06	TRUE	0.000222594		Putative transcription factor; possibly an essential gene, disruptants not obtained by UAU1 method
orf19.5265	-0.581783	TRUE	2.21477e-05	TRUE	0.000103022	KIP4	Transposon mutation affects filamentous growth; filament induced; shows Mob2p-dependent hyphal regulation; regulated by Nrg1p, Tup1p; induced in oralpharyngeal candidasis
orf19.6059	-0.581697	TRUE	1.13259e-05	TRUE	6.73856e-05	TTR1	Putative glutaredoxin; described as a glutathione reductase; upregulated in the presence of human neutrophils, and upon benomyl treatment; alkaline downregulated; regulated by Gcn2p and Gcn4p; required for virulence in mouse model
orf19.4959	-0.581433	TRUE	6.90864e-06	TRUE	4.79028e-05		Ortholog of C. parapsilosis CDC317 : CPAR2_202690, Candida tenuis NRRL Y-1498 : CANTEDRAFT_112521, Debaryomyces hansenii CBS767 : DEHA2E16434g and Candida dubliniensis CD36 : CD36_12360
orf19.2610	-0.580925	TRUE	6.5408e-05	TRUE	0.000372592		Intron-containing gene
NOVEL-Ca21chr7-001	-0.580524	TRUE	0.000193812	TRUE	0.000129782
orf19.3758	-0.579848	TRUE	3.18948e-05	TRUE	7.53436e-05		Ortholog(s) have fungal-type vacuole membrane localization
orf19.389	-0.578766	TRUE	0.00141787	TRUE	0.00273664		Hap43p-induced gene
orf19.2219	-0.578647	TRUE	7.88077e-05	TRUE	0.00094246	ORF298	Predicted ORF in retrotransposon Tca3 with similarity to Gag-Pol, which encodes nucleocapsid-like protein, reverse transcriptase, protease, and integrase; transcription is a-specific, alpha-factor induced; mRNA binds to She3p
orf19.2342	-0.577693	TRUE	0.000234532	TRUE	0.00131154	SFT2	Putative membrane protein; transcription is regulated by Mig1p
orf19.2885	-0.575184	TRUE	0.000614578	TRUE	0.00217233	PRI2	Putative DNA primase; gene adjacent to and divergently transcribed with CDC68; Hap43p-induced gene
orf19.5137.1	-0.57299	TRUE	1.97731e-05	TRUE	0.000124756	HHO1	Putative histone H1; farnesol regulated; Hap43p-induced gene; contains 5' UTR intron
orf19.229	-0.572971	TRUE	6.75717e-05	TRUE	0.000391177		Ortholog(s) have ubiquitin-protein ligase activity, role in protein ubiquitination involved in ubiquitin-dependent protein catabolic process and chromosome, centromeric region, nucleus, spindle pole body localization
orf19.391	-0.572851	TRUE	1.16398e-05	TRUE	0.000157687	UPC2	Zn2-Cys6 transcriptional regulator of ergosterol biosynthetic genes and sterol uptake; binds ERG2 promoter; induced upon ergosterol depletion, by azoles, anaerobicity, in biofilms; macrophage/pseudohyphal-repressed
orf19.909.1	-0.572804	TRUE	0.000101179	TRUE	0.000251912		Predicted ORF in Assembly 20 and 21; gene has intron
orf19.2601	-0.571802	TRUE	2.31924e-05	TRUE	0.000123571	HEM1	Putative 5-aminolevulinate synthase; transcriptionally regulated by iron; caspofungin repressed; expression greater in high iron; regulated by Ssn6p; induced by nitric oxide; Hap43p-repressed
orf19.2095	-0.569707	TRUE	8.51564e-06	TRUE	8.81275e-05		Ortholog(s) have role in negative regulation of transcription from RNA polymerase II promoter in response to iron and cytosol, nucleus localization
orf19.873.1	-0.569431	TRUE	3.3897e-06	TRUE	0.000313922	COX6	Putative cytochrome c oxidase; flucytosine induced
orf19.514	-0.56877	TRUE	0.000395144	TRUE	0.000532617	SNP3	Putative U6 snRNA-associated protein; transcription is regulated by Mig1p
orf19.458.1	-0.563514	TRUE	0.00154254	TRUE	0.00367154		Ortholog of C. parapsilosis CDC317 : CPAR2_205150, Debaryomyces hansenii CBS767 : DEHA2G10538g and Candida orthopsilosis Co 90-125 : CORT0D05270
orf19.1314	-0.559642	TRUE	0.00143905	TRUE	0.00387875		Planktonic growth-induced gene
orf19.4496	-0.559508	TRUE	0.000965991	TRUE	0.00202926		Ortholog(s) have Golgi apparatus, endoplasmic reticulum, fungal-type vacuole localization
orf19.3116	-0.557928	TRUE	0.000376703	TRUE	0.000645585	EXM2	Putative U1 snRNP complex compotent; decreased transcription is observed upon fluphenazine treatment
orf19.6628	-0.555523	TRUE	0.000108412	TRUE	0.000185831		Ortholog of C. parapsilosis CDC317 : CPAR2_206070, Candida tenuis NRRL Y-1498 : CANTEDRAFT_100837, Debaryomyces hansenii CBS767 : DEHA2E20262g and Candida dubliniensis CD36 : CD36_31230
orf19.6645	-0.555411	TRUE	0.00535746	TRUE	0.000691699	HMO1	Transcription factor that binds upstream of genes involved in hexose and ergosterol metabolism and in the cell cycle; activates pseudohyphal growth when expressed in S. cerevisiae; expression repressed in hyphae relative to yeast-form cells
orf19.3706	-0.554881	TRUE	0.000213905	TRUE	0.000514964		Has domain(s) with predicted oxidoreductase activity, zinc ion binding activity and role in oxidation-reduction process
orf19.2883	-0.553347	TRUE	0.00319147	TRUE	0.0055678	CSO99	Hap43p-repressed gene, protein not conserved in S. cerevisiae
orf19.1631	-0.552921	TRUE	2.29015e-05	TRUE	0.000256094	ERG6	Delta(24)-sterol C-methyltransferase, converts zymosterol to fecosterol, ergosterol biosynthesis; mutation confers nystatin resistance; Hap43, GlcNAc-, fluconazole-induced; upregulated in azole-resistant strain
orf19.6588	-0.552349	TRUE	0.000254763	TRUE	0.000670206	NBP2	Protein containing an SH3 domain, involved in vacuolar fusion in hyphae; mutants form multiple germ tubes
orf19.5876	-0.552147	TRUE	0.00647308	TRUE	0.00200938		Predicted ORF in Assemblies 19, 20 and 21; greater mRNA abundance observed in a cyr1 homozygous null mutant than in wild type; transcription is induced in response to alpha pheromone in SpiderM medium
orf19.212	-0.551593	TRUE	0.000468237	TRUE	0.00167267	VPS28	ESCRT I protein sorting complex subunit involved in Rim8p processing and proteolytic activation of Rim101p, which regulates pH response; role in echinocandin, azole sensitivity
orf19.2639.1	-0.550796	TRUE	6.92205e-05	TRUE	0.000267671		Ortholog(s) have RNA binding activity and role in mRNA splicing, via spliceosome, maturation of SSU-rRNA, nuclear-transcribed mRNA catabolic process
orf19.4580	-0.550639	TRUE	0.00183842	TRUE	0.00498061		Hap43p-repressed gene
orf19.4193	-0.550576	TRUE	0.00011158	TRUE	0.000420349		Ortholog(s) have Arp2/3 complex binding activity, role in actin cortical patch assembly, actin filament debranching, negative regulation of Arp2/3 complex-mediated actin nucleation and actin cortical patch, cytosol, nucleus localization
orf19.1367.1	-0.550193	TRUE	0.00433432	TRUE	0.000423883		Ortholog of C. parapsilosis CDC317 : CPAR2_407330, Candida tenuis NRRL Y-1498 : CANTEDRAFT_114646, Debaryomyces hansenii CBS767 : DEHA2B05654g and Pichia stipitis Pignal : PICST_44644
orf19.5287	-0.550138	TRUE	0.000250049	TRUE	0.000663177		Ortholog of C. parapsilosis CDC317 : CPAR2_204140, Debaryomyces hansenii CBS767 : DEHA2F16940g, Candida dubliniensis CD36 : CD36_30690 and Candida tropicalis MYA-3404 : CTRG_00570
orf19.3325.3	-0.548276	TRUE	7.19008e-06	TRUE	0.000117016	RPS21B	Protein similar to ribosomal protein S21; regulated by Nrg1p, Tup1p; shows colony morphology-related gene regulation by Ssn6p; transcription is positively regulated by Tbf1p, Hap43p
orf19.5141	-0.548074	TRUE	0.000278193	TRUE	0.00173011		Ortholog of Candida albicans WO-1 : CAWG_05647
orf19.516	-0.546758	TRUE	0.000213008	TRUE	0.000933783		S. cerevisiae ortholog Rft1p has role in glycolipid translocation, protein N-linked glycosylation and localizes to endoplasmic reticulum membrane; regulated by Sef1p-, Sfu1p-, and Hap43p
orf19.587	-0.54659	TRUE	0.000633423	TRUE	0.00167267		Ortholog(s) have transcription export complex localization
NOVEL-Ca21chr6-036	-0.545269	TRUE	0.00434203	TRUE	0.00944985
orf19.4615	-0.544281	TRUE	0.0013298	TRUE	0.00104055		Ortholog(s) have histone deacetylase activity
orf19.1193	-0.543689	TRUE	4.7101e-06	TRUE	0.000418886	GNP1	Protein similar to asparagine and glutamine permease; fluconazole or caspofungin induced; transcription is regulated by Nrg1p, Mig1p, Tup1p, Gcn2p, Gcn4p, and alkaline regulated by Rim101p; biofilm-induced; fungal-specific
orf19.3065	-0.539331	TRUE	0.000506525	TRUE	0.0012792	DAO1	Putative D-amino acid oxidase; transcription is regulated upon yeast-hyphal switch
orf19.3061.1	-0.537972	TRUE	5.63939e-05	TRUE	0.00140444		Ortholog of S. cerevisiae Rps22Ap and Rps22Bp; gene contains 5' UTR intron
orf19.3996	-0.537532	TRUE	0.000129911	TRUE	0.00110666		Putative mannosyltransferase; similar to S. cerevisiae Gpi10p; has HKEXRF motif
orf19.6325.1	-0.537193	TRUE	0.00178219	TRUE	0.00733693		Ortholog(s) have mitochondrion localization
orf19.6671	-0.535673	TRUE	0.000918799	TRUE	0.00361462	LAP4	Protein similar to aminopeptidase I; mutation confers hypersensitivity to amphotericin B; transcriptionally regulated during macrophage response; biofilm-induced
orf19.6010	-0.535599	TRUE	3.31749e-05	TRUE	0.000186918	CDC5	Polo-like kinase; member of conserved Mcm1p regulon; depletion causes defects in spindle elongation and Cdc35p-dependent filamentation; virulence-group-correlated expression; likely an essential gene; disruptants not obtained by UAU1 method
orf19.5563	-0.533119	TRUE	7.09426e-05	TRUE	0.00049302	RNH1	Putative Ribonuclease H (RNAse H); hyphal-induced; flucytosine induced; similar to orf19.5564 (see Locus History); possibly an essential gene, disruptants not obtained by UAU1 method
orf19.4474	-0.532542	TRUE	0.00144623	TRUE	0.00216854		Ortholog(s) have cytoplasm, nucleus localization
orf19.6048	-0.532043	TRUE	0.00101112	TRUE	0.00461812		Ortholog of C. parapsilosis CDC317 : CPAR2_110420, Candida tenuis NRRL Y-1498 : CANTEDRAFT_115299, Debaryomyces hansenii CBS767 : DEHA2D08998g and Candida dubliniensis CD36 : CD36_00510
orf19.1623	-0.529884	TRUE	0.000386106	TRUE	0.00118753	CAP1	AP-1 bZIP transcription; oxidative stress response, resistance, multidrug resistance; oxidative stress regulates nuclear localization; rescuesy complements S. cerevisiae yap1 mutant; oralpharyngeal candidasis-, human neutrophil-induced
orf19.1012	-0.529763	TRUE	0.000103098	TRUE	0.0004221		Ortholog(s) have clathrin binding activity, role in Golgi to vacuole transport, endosomal transport and AP-1 adaptor complex, cytosol, endosome, nucleus localization
orf19.6551	-0.527466	TRUE	0.00141953	TRUE	0.00286001		Ortholog(s) have SNAP receptor activity, role in Golgi vesicle transport, vesicle fusion and Golgi medial cisterna, SNARE complex localization
orf19.2005	-0.526813	TRUE	2.76941e-05	TRUE	0.000675123	REG1	Putative protein phosphatase regulatory subunit; Hap43p-repressed gene; macrophage/pseudohyphal-induced; possibly transcriptionally regulated upon hyphal formation; late-stage biofilm-induced
orf19.933	-0.526095	TRUE	0.000143342	TRUE	0.000390546		Ortholog(s) have protein homodimerization activity, ubiquitin-protein ligase activity and role in cellular response to ionizing radiation, free ubiquitin chain polymerization, postreplication repair, protein K63-linked ubiquitination
orf19.922	-0.525959	TRUE	1.70884e-05	TRUE	0.000387492	ERG11	Lanosterol 14-alpha-demethylase, cytochrome P450 family member, role in ergosterol biosynthesis; target of azole antifungals; may contribute to drug resistance; azole- or biofilm-induced; drug treated biofilm induced; hypoxia regulated
orf19.3788	-0.525815	TRUE	0.00193329	TRUE	0.00302773	SPC34	Subunit of the Dam1 (DASH) complex, which acts in chromosome segregation by coupling kinetochores to spindle microtubules
orf19.131.2	-0.523114	TRUE	7.25824e-05	TRUE	0.000317749		Ortholog(s) have endoplasmic reticulum localization
orf19.4603	-0.523058	TRUE	0.000182376	TRUE	0.000545978	ARL1	Putative GTPase; mutation confers dose-dependent sensitivity to Brefeldin A
orf19.1785	-0.520794	TRUE	0.00249556	TRUE	0.00411983		Hap43p-repressed gene; biofilm-induced
orf19.4984	-0.518963	TRUE	0.00100457	TRUE	0.00287903		Has domain(s) with predicted cation binding, chitin binding, chitinase activity and role in cell wall macromolecule catabolic process, chitin catabolic process
orf19.703	-0.517331	TRUE	0.00041738	TRUE	0.00117691		Ortholog(s) have 2',3'-cyclic-nucleotide 3'-phosphodiesterase activity, role in cyclic nucleotide metabolic process and clathrin-coated vesicle localization
orf19.3629	-0.512934	TRUE	0.00068239	TRUE	0.00143462	DSE1	Essential cell wall protein involved in cell wall integrity and rigidity; periodic mRNA expression peaks at M/G1 phase; Ace2p-induced; required for virulence in a mouse model of infection
orf19.4845	-0.512602	TRUE	0.000195194	TRUE	0.000893415		Putative integral membrane protein; fluconazole-induced
orf19.3594	-0.511714	TRUE	0.00338156	TRUE	0.00824092		Putative adhesin-like protein; predicted ORF from Assembly 19; removed from Assembly 20; subsequently reinstated in Assembly 21 based on comparative genome
orf19.6440	-0.511132	TRUE	0.00778231	TRUE	0.00354119		Ortholog(s) have ubiquitin-protein ligase activity, role in ubiquitin-dependent protein catabolic process and endoplasmic reticulum membrane, nuclear inner membrane localization
orf19.1135	-0.510168	TRUE	0.000735573	TRUE	0.00340153	CAS1	Putative transcription factor with beta-barrel DNA-binding motif; involved in telomerase regulation and telomere protection; mutation causes marginal increase in caspofungin sensitivity
orf19.1941	-0.510145	TRUE	0.00106646	TRUE	0.0018723	NUF2	Kinetochore component; amount of Nuf2p and Mtw1p protein detected at each centromere is consistent with a single kinetochore microtubule attachment site
orf19.4837	-0.510045	TRUE	0.000968697	TRUE	0.00330697	DAM1	Essential subunit of the Dam1 (DASH) complex, which acts in chromosome segregation by coupling kinetochores to spindle microtubules
orf19.6119	-0.508757	TRUE	0.000174697	TRUE	0.000835688		Ortholog of C. parapsilosis CDC317 : CPAR2_204390, Candida tenuis NRRL Y-1498 : CANTEDRAFT_105095, Debaryomyces hansenii CBS767 : DEHA2E03806g and Candida dubliniensis CD36 : CD36_33080
orf19.6585	-0.506336	TRUE	0.00825446	TRUE	0.00961658		Ortholog(s) have mitochondrion localization
orf19.424	-0.506198	TRUE	0.00030024	TRUE	0.000577981	TRP99	Putative thioredoxin peroxidase/alkyl hydroperoxide reductase; transcriptionally regulated by iron; expression greater in low iron; regulated by Gcn4p; induced in response to amino acid starvation (3-aminotriazole treatment)
orf19.6828.1	-0.505826	TRUE	0.000150146	TRUE	0.00049384		Ortholog(s) have P-P-bond-hydrolysis-driven protein transmembrane transporter activity, structural molecule activity
orf19.2940	-0.505798	TRUE	0.00265396	TRUE	0.00390732		Putative v-SNARE of the endoplasmic reticulum membrane; possibly an essential gene, disruptants not obtained by UAU1 method
orf19.1082.1	-0.504908	TRUE	8.72217e-05	TRUE	0.00258669		Ortholog(s) have cytochrome-c oxidase activity, role in mitochondrial respiratory chain complex IV assembly and cytosol, mitochondrial respiratory chain complex IV, nucleus localization
orf19.837.1	-0.504064	TRUE	0.0020246	TRUE	0.00905321	INO4	Transcriptional activator that forms a heterodimer with Ino2p; likely regulates genes involved in phosphatidylcholine and phosphatidylinositol biosynthesis, fatty acid beta-oxidation, and peroxisome biogenesis; gene has intron
orf19.1718	-0.503492	TRUE	0.00316784	TRUE	0.00571747	ZCF8	Predicted zinc-finger protein; decreased transcription is observed upon fluphenazine treatment; required for yeast cell adherence to silicone substrate
NOVEL-Ca21chr4-070	-0.502765	TRUE	0.00073492	TRUE	0.00295118
orf19.3934	-0.501337	TRUE	0.00775665	TRUE	0.00128307	CAR1	Arginase involved in arginine catabolism; transcription regulated by Nrg1p, Mig1p, and Tup1p; colony morphology-related regulation by Ssn6p; alkaline upregulated; protein decreased in stationary phase; biofilm-induced; sumoylation target
orf19.285	-0.501143	TRUE	0.000837294	TRUE	0.00228939		Ortholog(s) have role in mRNA stabilization and cytoplasm, nucleus localization
orf19.2313	-0.498508	TRUE	0.00209344	TRUE	0.00477576		Hap43p-repressed gene
orf19.2698	-0.497	TRUE	0.00294142	TRUE	0.00518076		Ortholog(s) have role in protein folding in endoplasmic reticulum and ER membrane protein complex localization
orf19.668	-0.494296	TRUE	0.000136663	TRUE	0.000857345		Ortholog(s) have chromatin binding activity, role in response to DNA damage stimulus and Rpd3L-Expanded complex, mitochondrion localization
orf19.4181	-0.492904	TRUE	0.00144233	TRUE	0.0023938	SPC2	Component of the signal peptidase complex with role in ER protein translocation; transcription is induced upon filamentous growth
orf19.2245	-0.49261	TRUE	0.000368539	TRUE	0.000857345	YPT72	Vacuolar Rab small monomeric GTPase involved in vacuolar biogenesis; involved in filamentous growth and virulence
orf19.1531	-0.49254	TRUE	0.00947625	TRUE	0.00238773		Ortholog(s) have RNA binding, protein heterodimerization activity, role in mRNA cleavage, mRNA polyadenylation and mRNA cleavage factor complex, mitochondrion localization
orf19.6923.1	-0.492144	TRUE	0.000461985	TRUE	0.00220028
orf19.1057	-0.491876	TRUE	0.000802914	TRUE	0.00367854		Ortholog of C. parapsilosis CDC317 : CPAR2_107050, Candida tenuis NRRL Y-1498 : CANTEDRAFT_113999, Debaryomyces hansenii CBS767 : DEHA2D12518g and Candida dubliniensis CD36 : CD36_03980
orf19.3223.1	-0.490489	TRUE	0.00301557	TRUE	0.00184259		Putative 12kDa subunit of mitochondrial NADH-ubiquinone oxidoreductase; gene has intron
orf19.7598	-0.490486	TRUE	0.000354233	TRUE	0.00150256		Ortholog(s) have histone acetyltransferase activity, role in histone acetylation and Ada2/Gcn5/Ada3 transcription activator complex localization
orf19.2614	-0.487751	TRUE	0.000231039	TRUE	0.000819114	RSR1	RAS-related protein; GTP/GDP cycling required for wild-type polar bud site selection, hyphal growth guidance; role in systemic virulence in mouse; geranylgeranylation predicted; suppresses S. cerevisiae cdc24-4 mutant heat sensitivity
orf19.5858	-0.485707	TRUE	7.72654e-05	TRUE	0.00115912	EGD2	Putative nascent polypeptide associated complex protein alpha subunit; soluble protein in hyphae; macrophage/pseudohyphal-induced; protein level decrease in stationary phase cultures; GlcNAc-induced protein
orf19.2756	-0.483727	TRUE	0.00138037	TRUE	0.00565968		Ortholog(s) have HDEL sequence binding activity, role in ER to Golgi vesicle-mediated transport, protein retention in ER lumen and Golgi apparatus, integral to endoplasmic reticulum membrane localization
orf19.6247	-0.482618	TRUE	0.00137857	TRUE	0.00250188		Ortholog(s) have chromatin binding activity
orf19.5641	-0.481374	TRUE	0.000148788	TRUE	0.000963783	CAR2	Ornithine aminotransferase; role in arginine metabolism; alkaline upregulated; mutation confers hypersensitivity to toxic ergosterol analog and to amphotericin B; present in exponential and stationary phase yeast cultures; biofilm-induced
orf19.4909.1	-0.479429	TRUE	0.000115697	TRUE	0.00094246	RPL42	Putative 60S ribosomal subunit protein; shows colony morphology-related gene regulation by Ssn6p
orf19.5079.1	-0.479191	TRUE	0.00894356	TRUE	0.00205296		Ortholog of C. parapsilosis CDC317 : CPAR2_206680, Candida tenuis NRRL Y-1498 : CANTEDRAFT_104385, Debaryomyces hansenii CBS767 : DEHA2C10934g and Candida dubliniensis CD36 : CD36_07590
orf19.2325	-0.478124	TRUE	0.00190073	TRUE	0.00595052		Ortholog(s) have RNA polymerase III type 1 promoter sequence-specific DNA binding and RNA polymerase III type 1 promoter sequence-specific DNA binding TFIIIB recruiting transcription factor activity, more
orf19.4952.1	-0.477865	TRUE	0.000270275	TRUE	0.00139452		Ortholog(s) have FK506 binding activity
orf19.7186	-0.47677	TRUE	0.000446104	TRUE	0.00130852	CLB4	B-type mitotic cyclin; nonessential; negative regulator of pseudohyphal growth; dispensible for mitotic exit, cytokinesis; increased CLB4 transcript detected in fkh2 mutant; farnesol-upregulated in biofilm; reduced total RNA in clb4 mutant
orf19.1152	-0.476588	TRUE	0.00182094	TRUE	0.00878772		Late-stage biofilm-induced gene; regulated by Gcn2p and Gcn4p; induced in core stress response
orf19.3076	-0.475889	TRUE	0.000209601	TRUE	0.00311402		Ortholog(s) have role in vesicle-mediated transport and COPI-coated vesicle, integral to Golgi membrane localization
orf19.2031	-0.472294	TRUE	0.00199445	TRUE	0.00408274	VPS24	Protein similar to S. cerevisiae Vps24p, which is a member of the ESCRT III protein sorting complex; downregulated upon adherence to polystyrene
orf19.5030	-0.472095	TRUE	0.000841391	TRUE	0.00683		Predicted ORF in Assemblies 19, 20 and 21; induced during planktonic growth
orf19.7473	-0.4708	TRUE	0.00222499	TRUE	0.00361462		Ortholog(s) have role in endocytosis and actin cortical patch, cellular bud neck, cytoplasm localization
orf19.5730	-0.470744	TRUE	0.00159973	TRUE	0.00483799		Predicted ORF in Assemblies 19, 20 and 21; clade-associated gene expression
orf19.1650	-0.470009	TRUE	0.000424404	TRUE	0.00231801		Ortholog(s) have protein channel activity, role in mitochondrial outer membrane translocase complex assembly, protein import into mitochondrial matrix and mitochondrial outer membrane translocase complex localization
orf19.3084	-0.46966	TRUE	0.0015933	TRUE	0.00832761		Ortholog(s) have histone acetyltransferase activity, role in chromatin silencing at telomere and SAS acetyltransferase complex, nuclear chromatin localization
orf19.3083	-0.469444	TRUE	0.000793311	TRUE	0.0017703		Ortholog(s) have role in DNA repair, actin cytoskeleton organization, cellular manganese ion homeostasis, dephosphorylation and endoplasmic reticulum localization
orf19.7625	-0.468306	TRUE	0.000962239	TRUE	0.00353983	PGA1	Putative GPI-anchored protein; induced during cell wall regeneration; required for normal adhesion to host cells and for adherence during biofilm formation
orf19.670	-0.468022	TRUE	0.00019514	TRUE	0.00293378	SMT3	SUMO, small ubiquitin-like protein; Smt3p-conjugated proteins localize to septation site and mother side of bud neck; C. albicans septins appear not to be Smt3p-modified, in contrast to S. cerevisiae septins
orf19.4724	-0.467006	TRUE	0.00618865	TRUE	0.00758089		Ortholog(s) have RNA binding activity, role in spliceosomal complex assembly and U2-type prespliceosome localization
orf19.2270	-0.464179	TRUE	0.000633779	TRUE	0.00282501	SMF12	Protein similar to S. cerevisiae Smf1p, a manganese transporter; Gcn4p-regulated; alkaline upregulated; caspofungin repressed; not essential for viability; Hap43p-induced gene
orf19.6509	-0.462705	TRUE	0.00186752	TRUE	0.00385474		Ortholog(s) have role in cellular response to zinc ion and cytosol, nucleus localization
orf19.4413	-0.462037	TRUE	0.000205018	TRUE	0.00268265	CMD1	Calmodulin; calmodulin inhibitors cause a defect in hyphal growth; not transcriptionally regulated by yeast-hyphal transition; mutation confers hypersensitivity to cytochalasin D and high concentrations of tunicamycin; gene has intron
orf19.4616	-0.460446	TRUE	0.000481564	TRUE	0.00304886	POL30	Similar to proliferating cell nuclear antigen (PCNA); RNA abundance regulated by tyrosol and cell density; transcriptionally induced by interaction with macrophages; flucytosine induced; stationary phase enriched protein
orf19.4192	-0.460342	TRUE	0.000602295	TRUE	0.00167267	CDC14	Protein involved in exit from mitosis and morphogenesis; ortholog of S. cerevisiae Cdc14p, which is a dual-specificity phosphatase and cell-cycle regulator; suppresses S. cerevisiae cdc15-lyt1, dbf2-2, and (partially) tem1 mutant phenotypes
orf19.4127	-0.459695	TRUE	0.000435141	TRUE	0.00308945		Ortholog(s) have actin filament binding activity, role in actin cortical patch localization, actin filament bundle assembly, endocytosis and actin cortical patch localization
orf19.2682	-0.458709	TRUE	0.00143124	TRUE	0.00233307		Ortholog(s) have TBP-class protein binding, TBP-class protein binding RNA polymerase II transcription factor activity involved in preinitiation complex assembly activity
orf19.1179	-0.458507	TRUE	0.00035047	TRUE	0.00270609		Transcriptionally regulated by iron; expression greater in high iron; possibly subject to Kex2p processing; Hap43p-repressed gene
orf19.6077	-0.456802	TRUE	0.00311439	TRUE	0.00410395		Putative protein of unknown function; shows colony morphology-related gene regulation by Ssn6p
orf19.6264.3	-0.456	TRUE	0.00053482	TRUE	0.00381875		Ortholog(s) have role in ER to Golgi vesicle-mediated transport and ER to Golgi transport vesicle, Golgi apparatus, endoplasmic reticulum localization
orf19.7181	-0.455726	TRUE	0.001102	TRUE	0.00321548		Ortholog of C. parapsilosis CDC317 : CPAR2_702370, Candida tenuis NRRL Y-1498 : CANTEDRAFT_119320, Debaryomyces hansenii CBS767 : DEHA2G16632g and Candida dubliniensis CD36 : CD36_73670
orf19.6424	-0.455022	TRUE	0.000432115	TRUE	0.00256107		Ortholog(s) have SUMO ligase activity and role in cell cycle checkpoint, mitotic spindle elongation, protein sumoylation, regulation of mitotic cell cycle, response to DNA damage stimulus
orf19.6264.4	-0.45292	TRUE	0.000356092	TRUE	0.00270542		Hap43p-induced gene; ortholog of S. cerevisiae RPL39, a component of the 60S ribosomal subunit
orf19.7049	-0.452897	TRUE	0.00234916	TRUE	0.00304165	CYB5	Cytochrome b(5); not essential for viability; similar to S. cerevisiae Cyb5p; transcriptionally regulated by iron; expression greater in high iron; fluconazole-induced; shows colony morphology-related gene regulation by Ssn6p
orf19.4867	-0.451676	TRUE	0.00060981	TRUE	0.00311461	SWE1	Putative protein kinase with a role in control of growth and morphogenesis, required for full virulence; mutant cells are small, rounded, and sometimes binucleate; not required for filamentous growth; mutant is hypersensitive to caspofungin
orf19.6536	-0.4515	TRUE	0.000758024	TRUE	0.00312282	IQG1	Component of actomyosin ring at bud neck; cell-cycle regulated serine phosphorylation at CDK sites regulates association with formins Bni1p and Bnr1p, Iqg1p degradation, and ring disassembly; mutation causes severe cytokinetic defects
orf19.5397	-0.450205	TRUE	0.0051363	TRUE	0.00902823		Putative conserved oligomeric Golgi complex subunit; decreased transcription is observed upon fluphenazine treatment
orf19.3412	-0.450128	TRUE	0.00254367	TRUE	0.00890573	ATG15	Putative lipase; fungal-specific (no human or murine homolog); Hap43p-repressed gene
orf19.7229	-0.449126	TRUE	0.000876519	TRUE	0.00488869	IML2	Hap43p-repressed gene; early-stage biofilm-induced
orf19.485	-0.448114	TRUE	0.00249471	TRUE	0.00389283		Ortholog(s) have structural constituent of cytoskeleton activity
orf19.4025	-0.447693	TRUE	0.000636355	TRUE	0.00246333	PRE1	Putative beta 4 subunit of the 20S proteasome; upregulated by Rim101p at acid pH; flucytosine induced; amphotericin B repressed
orf19.4675	-0.447331	TRUE	0.00306653	TRUE	0.00299565	ASK1	Essential subunit of the Dam1 (DASH) complex, which acts in chromosome segregation by coupling kinetochores to spindle microtubules
orf19.7509.2	-0.447301	TRUE	0.00112082	TRUE	0.00403498	LSM6	Putative Lsm protein; flucytosine induced
orf19.894	-0.444997	TRUE	0.00278109	TRUE	0.0063962		Ortholog(s) have guanyl-nucleotide exchange factor activity, role in retrograde transport, endosome to Golgi and Golgi membrane, Ric1p-Rgp1p complex, guanyl-nucleotide exchange factor complex localization
orf19.1522	-0.444664	TRUE	0.00179408	TRUE	0.00409902		Ortholog of C. parapsilosis CDC317 : CPAR2_211990, Debaryomyces hansenii CBS767 : DEHA2G03036g, Candida dubliniensis CD36 : CD36_16850 and Pichia stipitis Pignal : psti_CGOB_00069
orf19.6882.1	-0.444541	TRUE	0.00059648	TRUE	0.00342446		Ortholog(s) have structural constituent of ribosome activity, role in cytoplasmic translation and cytosolic large ribosomal subunit, nucleolus localization
[truncated: 44 more rows]

## Sheet: DS 4
Evo *	log2FC	DESeq	p value	EdgeR	p value	Name	Description
[truncated: 1,418 more rows]

## Sheet: DS 5
Evo_FIC vs ΔΔ_FIC	log2FC	DESeq	p-value	EdgeR	p-value	Name	Description
[truncated: 955 more rows]

## Sheet: DS 6
Evo_YPD vs ΔΔ_YPD	log2FC	DESeq	p-value	EdgeR	p-value	Name	Description
[truncated: 43 more rows]

## Sheet: DS 7
UP	cph1Δ/efg1Δ		Evo		log2FC Evo vs cph1Δ/efg1Δ	Gene	Description
[truncated: 93 more rows]

[truncated: 4 more sheets: DS 8, DS 9, DS 10, DS 11]
