# Supplementary material for: Microevolution of Candida albicans in Macrophages Restores Filamentation in a Nonfilamentous Mutant
Source: PLoS Genet. 2014 Dec 4;10(12):e1004824. doi: 10.1371/journal.pgen.1004824 (PMC4256171; doi:10.1371/journal.pgen.1004824)
Supplement: S3 Table — SNP-RFLP analysis of 32 SNP-RFLP markers (two per chromosome arm) to detect large-scale changes in the genomes of the cph1Δ/efg1Δ and Evo strains and predicted SNPs discovered by whole-genome sequencing and RNA-Seq of cph1Δ/efg1Δ and Evo strains. (XLS) [file pgen.1004824.s008.xls]

## Sheet: Description
Results for SNP-RFLP analysis and SNP identification by WGS and RNA-Seq
Data WGS
system:	Illumina sequencing
data analysis:	using SHORE 5.0 against C.albicans genome (version_A21_s02-m03-r03_chromosomes)
Data RNA-Seq
system:	4x illumina HiSeq 2000 (paired end), GATC Biotech AG
data analysis:	see materials and methods section
datasheets (DS)
datasheet 1:	Results of of the SNP-RFLP analysis of 32 SNP-RFLP markers (two per chromosome arm)
datasheet 2:	SNPs in coding regions identified by WGS					Only those SNPs are shown for which the sequence of the Evo strain was different from the reference genome, while SNPs specific for the cph1Δ/efg1Δ strain (=reverted back to WT sequence in the Evo strain) are not listed.
datasheet 3:	SNPs in noncoding regions identified by WGS
datasheet 4:	SNPs in nTARs (identified by Bruno et al. ) identified by WGS
datasheet 5:	SNPs in coding regions identified by RNA-Seq
datasheet 6:	SNPs in noncoding regions identified by RNA-Seq
datasheet 7:	SNPs in nTARs (identified by Bruno et al.) identified by RNA-Seq
abbreviations:	WGS = whole genome sequencing
Reference
Bruno, V.M., Wang, Z., Marjani, S.L., Euskirchen, G.M., Martin, J., Sherlock, G., and Snyder, M. (2010). Comprehensive annotation of the transcriptome
of the human fungal pathogen Candida albicans using RNA-seq. Genome Res. 20, 1451–1458.

## Sheet: DS 1
Results of SNP-RFLP analysis
het-heterozygous
ho (uc)-homozygous uncut allele
ho ( c)-homozygous cut allele
SNP-RFLP marker	Chromosome	cph1Δ/efg1Δ_1	cph1Δ/efg1Δ_2	Evo_1	Evo_2
1642/2179	R	het	het	het	het
B13B19	R	het	het	het	het
2388/2421	R	het	het	het	het
1158/2429	R	het	het	het	het
1799/2450	1	het	het	het	het
2347/2406	1	het	het	het	het
F12n4	1	het	het	het	het
2106/2441	1	het	het	het	het
2051/2483	2	het	het	het	het
1414/2481	2	het	het	het	het
2046/2319	2	het	het	het	het
1314/2038	2	het	het	het	het
2091/2447	3	het	het	het	het
2195/2207	3	het	het	het	het
1442/2490	3	ho(uc)	ho(uc)	ho(uc)	ho(uc)
2519-2	3	het	het	het	het
ERG8-1	4	het	het	het	het
2159/2205	4	het	het	het	het
2074/2337	4	het	het	het	het
1654/2166	4	het	het	het	het
10080A	5	het	het	het	het
SNF-1-4	5	het	het	het	het
2093/2390	5	het	het	het	het
2340/2493	5	het	het	het	het
1578/2118	6	het	het	het	het
1534/2336	6	het	het	het	het
1870/2315	6	ho(uc)	ho(uc)	ho(uc)	ho(uc)
2114/2404	6	het	het	het	het
YKL084	7	ho(c)	ho(c)	ho(c)	ho(c)
YDL114	7	ho(uc)	ho(uc)	ho(uc)	ho(uc)
YJL54-1	7	het	het	het	het
6.282/2	7	het	het	het	het

## Sheet: DS 2
SNP name	Chra	Posb	Refc	cph1Δ/efg1Δd	Freqe	Evof	Freqe	Change	Other isolatesg	Orf	Name	Description
Frameshift mutations in Evo
Ca21chr1-1028724	Chr1	1028724	GG	GG	93	G—	78/22	frameshift	ND	orf19.48	RPM2	Mitochondrial RNase P subunit
Ca21chr1-1239451	Chr1	1239451	AA	AA	91	A—	72/25	frameshift	YES	orf19.2455		Uncharacterized; ortholog(s) have gamma-glutamyltransferase activity
Ca21chr1-1239453	Chr1	1239453	CC	CC	92	C—	79/21	frameshift	YES
Ca21chr1-2570250	Chr1	2570250	TT	TA	42/31	T—	46/33	Asp|Glu; FS*	YES	orf19.1144		Protein with SEL-1 like protein domain; early-stage flow model biofilm induced
Ca21chr1-2570253	Chr1	2570253	TT	TA	47/27	T—	48/33	Asp|Glu; FS*	YES
Ca21chr2-418182	Chr2	418182	GG	GG	99	G—	62/38	frameshift	ND	orf19.1529		Uncharacterized
Ca21chr2-1809407	Chr2	1809407	GG	GA	61/23	G—	50/27	frameshift	YES	orf19.217		Uncharacterized; Ortholog(s) have sequence-specific DNA binding activity
Ca21chr4-312522	Chr4	312522	CC	CC	91	C—	78/22	frameshift	YES	orf19.4635	NIP1	Putative translation initiation factor
Ca21chr4-688760	Chr4	688760	GG	GG	93	G—	79/21	frameshift	ND	orf19.2664		Uncharacterized; Ortholog(s) have role in interspecies interaction between organisms; response to DNA damage stimulus and cytosol; nucleus; polysome localization
Ca21chr4-1151758	Chr4	1151758	TT	TT	100	T—	78/22	frameshift	ND	orf19.1291	ABZ1	Uncharacterized; Ortholog(s) have 4-amino-4-deoxychorismate synthase activity
Ca21chr5-743567	Chr5	743567	GG	GG	91	G—	71/29	frameshift	ND	orf19.2651	CAM1-1	Uncharacterized; putative translation elongation factor
Ca21chr5-743568	Chr5	743568	CC	CC	90	C—	72/28	frameshift	ND
Ca21chr5-1065044	Chr5	1065044	TT	TT	90	T—	70/30	frameshift	YES	orf19.3976		Uncharacterized; Ortholog(s) have structural constituent of cytoskeleton activity
Ca21chr7-596887	Chr7	596887	TT	TT	91	T—	78/22	frameshift	ND	orf19.5184		Uncharacterized; Putative Ran guanyl-nucleotide exchange factor;
Ca21chr7-621463	Chr7	621463	CC	CC	90	C—	73/27	frameshift	ND	orf19.5174	TAF19	Putative TFIID subunit
Ca21chrR-826958	ChrR	826958	AA	AA	90	A—	77/23	frameshift	ND	orf19.4369		Ortholog of S. cerevisiae Spp41; protein involved in negative regulation of expression of spliceosome components PRP4 and PRP3 in S. cerevisiae
Ca21chrR-826959	ChrR	826959	TT	TG	68/20	T—	60/21	frameshift	YES
Nonsynonymous mutations in Evo
Ca21chr1-155571	Chr1	155571	AA	AA	91	AT	77/23	Asn|Tyr	ND	orf19.6025		Uncharacterized; Ortholog(s) have N-acetylglucosaminyldiphosphodolichol N-acetylglucosaminyltransferase activity and role in dolichol-linked oligosaccharide biosynthetic process
Ca21chr1-1028725	Chr1	1028725	AA	AA	95	AC	78/22	His|Gln	ND	orf19.48	RPM2	Mitochondrial RNase P subunit
Ca21chr1-1731303	Chr1	1731303	CC	CC	90	CG	65/35	Ala|Gly	ND	orf19.5067		Uncharacterized; Predicted nuclear exosome-associated nucleic acid binding protein
Ca21chr1-2801125	Chr1	2801125	TT	TT	100	TC	80/20	Asn|Ser	ND	orf19.4916		Protein of unknown function; induced by alpha pheromone in SpiderM
Ca21chr2-894208	Chr2	894208	GG	GG	100	GA	44/56	Arg|Gln	ND	orf19.794	SSN3	Putative cyclin-dependent protein kinase
Ca21chr2-1011759	Chr2	1011759	AA	A—	60/20	AG	46/31	Glu|Gly	YES	orf19.4128		Uncharacterized; Ortholog of C. dubliniensis CD36 : Cd36_19390; C. parapsilosis CDC317 : CPAR2_209600; C. tenuis NRRL Y-1498 : CANTEDRAFT_134010 and Debaryomyces hansenii CBS767 : DEHA2C14960g
Ca21chr2-1644579	Chr2	1644579	TT	TT	91	TG	78/22	Cys|Trp	ND	orf19.2174	RAD57	Putative DNA recombination and repair protein
Ca21chr2-1684823	Chr2	1684823	CC	CC	90	CT	76/24	Ala|Thr	YES	orf19.1348		Uncharacterized; Ortholog of C. dubliniensis CD36 : Cd36_22500; C. tropicalis MYA-3404 : CTRG_01825 and C. albicans WO-1 : CAWG_05921
Ca21chr2-1781376	Chr2	1781376	GG	GG	92	GC	79/21	Ala|Gly	YES	orf19.3599	TIF4631	Putative translation initiation factor eIF4G; overexpression causes hyperfilamentation
Ca21chr3-241056	Chr3	241056	GG	GG	96	GA	76/24	Asp|Gly	ND	orf19.3156		Uncharacterized
Ca21chr3-1152418	Chr3	1152418	AA	CC	97	AC	79/21	Gln|Lys	YES	orf19.6001	SAP3	Secreted aspartyl proteinase
Ca21chr4-703956	Chr4	703956	CC	CC	91	CT	76/24	Ser|Leu	YES	orf19.3362		Uncharacterized; Has domain(s) with predicted flavin adenine dinucleotide binding
Ca21chr4-828899	Chr4	828899	CC	CC	95	CT	77/23	Glu|Gly	YES	orf19.5046	RAM1	Protein that acts in prenylation
Ca21chr4-828900	Chr4	828900	TT	TT	91	TC	75/37	Glu|Lys	YES	orf19.5046
Ca21chr5-525929	Chr5	525929	AA	A—	65/22	AG	60/24	Ser|Pro	YES	orf19.4245		Uncharacterized; Protein with a predicted pleckstrin domain
Ca21chr5-525935	Chr5	525935	GG	GG	92	GT	72/28	Gln|Lys	YES
Ca21chr5-594926	Chr5	594926	AA	AA	92	AG	67/32	Asn|Asp	ND	orf19.4280		Uncharacterized
Ca21chr5-594927	Chr5	594927	AA	AA	92	AG	70/30	Asn|Ser	ND
Ca21chr5-889461	Chr5	889461	CC	C—	47/29	CA	35/33	Leu|Phe	YES	orf19.3209	FGR42	transposon mutation affects filamentous growth; no ortholog in S. cerevisiae
Ca21chr5-1089232	Chr5	1089232	CC	CC	96	CG	79/21	Gln|Glu	YES	orf19.3984		Uncharacterized; Protein of unknown function; induced in core caspofungin response; induced in ssr1 mutant; induced by nitric oxide independent of Yhb1
Ca21chr6-289703	Chr6	289703	CC	CC	91	CT	75/25	Val|Ile	YES	orf19.3439		Uncharacterized
Ca21chr6-506489	Chr6	506489	AA	A—	54/27	AG	59/28	Asn|Ser	YES	orf19.5510		Uncharacterized; Ortholog(s) have role in chromatin silencing at telomere; negative regulation of transcription from RNA polymerase II promoter by pheromones and CHRAC localization
Ca21chr6-684923	Chr6	684923	AA	AA	93	AC	80/20	Glu|Asp	YES	orf19.5612	BMT4	Beta-mannosyltransferase
Ca21chr6-718810	Chr6	718810	TT	T—	54/29	TC	55/27	Ile|Thr	YES	orf19.5701		Uncharacterized; Ortholog(s) have role in DNA replication initiation; establishment of mitotic sister chromatid cohesion and condensed nuclear chromosome kinetochore localization
Ca21chr6-917614	Chr6	917614	CC	CA	63/26	CT	66/21	Lys|Asn; Lys	YES	orf19.74	SEC5	Predicted exocyst component
Ca21chr6-917617	Chr6	917617	AA	AT	61/22	AC	63/29	Asn|Lys; Lys	YES
Ca21chr6-920642	Chr6	920642	CC	CC	91	CG	78/22	Gln|Glu	YES	orf19.73		Putative metalloprotease; involved in ribosome biogenesis
Ca21chr7-459137	Chr7	459137	AA	AA	93	AC	77/23	Glu|Asp	ND	orf19.6511	LIG1	tRNA ligase
Ca21chr7-494360	Chr7	494360	GG	GG	91	GA	75/25	Val|Ile	YES	orf19.6486	LDG3	Uncharacterized; Putative LDG family protein
Ca21chrR-677599	ChrR	677599	AA	AA	95	AG	79/21	Thr|Ala	ND	orf19.2850		Uncharacterized
Ca21chrR-719548	ChrR	719548	TT	TT	93	TC	78/22	Thr|Ala	YES	orf19.2404		Uncharacterized; ortholog(s) have ribonuclease MRP activity
Ca21chrR-958577	ChrR	958577	AA	AA	90	AC	78/22	Arg|Ser	YES	orf19.518		Uncharacterized; ortholog(s) have tRNA-methyltransferase activity
Ca21chrR-1067368	ChrR	1067368	GG	G—	35/35	GA	47/33	Ala|Thr	YES	orf19.1805	PEX14	Uncharacterized; Ortholog(s) have protein binding; bridging activity
Ca21chrR-1597855	ChrR	1597855	GG	GG	90	GA	77/23	Asp|Asn	YES	orf19.6134		Uncharacterized; Ortholog(s) have role in ER-dep. peroxisome organization
Synonymous mutations in Evo
Ca21chr1-811333	Chr1	811333	AA	AA	91	AG	79/21	no change	YES	orf19.4457	BNI4	Protein required for wild-type cell wall chitin distribution
Ca21chr1-1968613	Chr1	1968613	CC	CC	91	CT	76/24	no change	YES	orf19.4760		Uncharacterized; Putative protein-histidine N-methyltransferase
Ca21chr1-2536891	Chr1	2536891	GG	GG	91	GA	78/22	no change	YES	orf19.1166	CTA3	Protein similar to S. cerevisiae Ede1p; which is involved in endocytosis
Ca21chr2-98073	Chr2	98073	CC	CC	100	CA	56/44	no change	ND	orf19.2066.1	ATP18	F1F0 ATP synthase complex subunit
Ca21chr2-921285	Chr2	921285	AA	AA	92	AC	73/27	no change	ND	orf19.4513		Uncharacterized
Ca21chr2-1383666	Chr2	1383666	TT	TT	90	TC	79/21	no change	ND	orf19.3148		Uncharacterized
Ca21chr2-1776498	Chr2	1776498	AA	AA	90	AG	79/21	no change	YES	orf19.3603	MFG1	Regulator of filamentous growth; required for biofilm formation; virulence
Ca21chr2-1776501	Chr2	1776501	TT	TT	91	TC	76/24	no change	YES
Ca21chr4-297530	Chr4	297530	AA	AA	91	AC	77/23	no change	ND	orf19.4643		Uncharacterized; Ortholog of C. dubliniensis CD36 : Cd36_41430; C. tropicalis MYA-3404 : CTRG_00187 and C. albicans WO-1 : CAWG_03642
Ca21chr5-525936	Chr5	525936	TT	TT	93	TC	80/20	no change	YES	orf19.4245		Uncharacterized; Protein with a predicted pleckstrin domain
Ca21chr6-193055	Chr6	193055	GG	GG	90	GA	78/22	no change	YES	orf19.99	HAL21	Uncharacterized; Putative phosphoadenosine-5'-phosphate or 3'-phosphoadenosine 5'-phosphosulfate phosphatase; possible role in sulfur recycling; ortholog of S. cerevisiae Met22
Ca21chr6-547833	Chr6	547833	GG	GG	93	GA	79/21	no change	YES	orf19.5537	WSC2	Uncharacterized; Putative cell wall integrity and stress response protein
Ca21chr6-603261	Chr6	603261	CC	CC	91	CT	80/20	no change	YES	orf19.5568	VPS51	Protein with a role in vacuolar function; null mutant has defect in damaging oral epithelial and vascular endothelial cells; required for normal hyphal growth and stress resistance; induced in presence of host oral or vascular cells
Ca21chr6-684920	Chr6	684920	GG	GG	91	GA	79/21	no change	YES	orf19.5612	BMT4	Beta-mannosyltransferase
Ca21chr6-801442	Chr6	801442	CC	CC	90	CT	76/24	no change	YES	orf19.5742	ALS9	ALS family cell-surface glycoprotein
Ca21chrR-335007	ChrR	335007	AA	AA	94	AC	78/22	no change	YES	orf19.2528		Uncharacterized; Putative RNA polymerase III transcription factor
Ca21chrR-1914435	ChrR	1914435	CC	CC	90	CA	78/22	no change	ND	orf19.7291		Uncharacterized; Ortholog(s) have tRNA (adenine-N1-)-methyltransferase activity; role in tRNA methylation and cytosol;
a	chromosome
b	SNP position on the chromosome
c	reference sequence (C. albicans SC5314 assembly 21)
d	genomic sequence of the cph1Δ/efg1Δ strain; — deletion
e	frequency in % of each nucleotide
f	genomic sequence of the Evo strain; — deletion
g	SNP observed in the genome of other clinical isolates (Diogo et al., unpublished)

## Sheet: DS 3
SNP name	Chra	Posb	Refc	cph1Δ/efg1Δd	Freqe	Evof	Freqe	Other isolatesg	Description	Orf	cph1Δ/efg1Δh	Evoh
Ca21chr1-142830	chr1	142830	GG	GT	57/30	GA	54/25	YES	1894 bp prior orf19.6028 (HGC1, Hypha-specific G1 cyclin-related protein)	orf19.6028	1.01683	2.49974
Ca21chr1-148535	chr1	148535	TT	TT	91	T—	68/29	ND	2079 bp prior orf19.6027 (uncharacterized)	orf19.6027	-0.73
Ca21chr1-148536	chr1	148536	TT	TT	95	T—	79/21	ND	2078 bp prior orf19.6027 (uncharacterized)	orf19.6027	-0.73
Ca21chr1-536787	chr1	536787	CC	AG	43/35	CG	44/30	YES	long terminal repeat region beta-1a	-
Ca21chr1-759841	chr1	759841	AA	AA	91	A—	75/25	YES	127 bp prior orf19.3065 (DAO1; uncharacterized, Putative D-amino acid oxidase)	orf19.3065	-0.54	-0.657605
Ca21chr1-1242705	chr1	1242705	CC	CC	91	CG	75/25	YES	732 bp prior orf19.2455 (uncharacterized, Ortholog(s) have gamma-glutamyltransferase activity)	orf19.2455
Ca21chr1-1314421	chr1	1314421	GG	GG	91	GA	73/27	ND	3‘ UTR of orf19.1822 (UME6; Zn(II)2Cys6 transcription factor)	orf19.1822		2.29
Ca21chr1-1367134	chr1	1367134	CC	CC	97	C—	80/20	ND	3‘ UTR of orf19.6268 (uncharacterized, Putative cohesin complex subunit)	orf19.6268
Ca21chr1-1418345	chr1	1418345	CC	CC	96	CT	72/28	ND	251 bp prior orf19.6247 (uncharacterized, Ortholog(s) have chromatin binding activity)	orf19.6247	-0.48	-0.863957
Ca21chr1-1669311	chr1	1669311	TT	TT	91	TC	79/21	YES	3‘ UTR of orf19.1228 (HAP2; CCAAT-binding transcription factor)	orf19.1228
Ca21chr1-1826583	chr1	1826583	TT	TT	91	T—	70/30	ND	97 bp prior orf19.5112 (TKL1; Putative transketolase)	orf19.5112
Ca21chr1-1826584	chr1	1826584	TT	TT	91	T—	67/33	ND	96 bp prior orf19.5112 (TKL1; Putative transketolase)	orf19.5112
Ca21chr1-1879362	chr1	1879362	AA	AA	94	A—	78/23	YES	87 bp prior orf19.405 (VCX1; uncharacterized, Putative H+/Ca2+ antiporter)	orf19.405		0.61
Ca21chr1-1879363	chr1	1879363	AA	AA	94	A—	78/23	YES	88 bp prior orf19.405 (VCX1; uncharacterized, Putative H+/Ca2+ antiporter)	orf19.405		0.61
Ca21chr1-1879364	chr1	1879364	AA	AA	94	A—	78/22	YES	89 bp prior orf19.405 (VCX1; uncharacterized, Putative H+/Ca2+ antiporter)	orf19.405		0.61
Ca21chr1-2004728	chr1	2004728	AA	AA	91	AT	73/27	YES	165 bp prior19.4773 (AOX2; Alternative oxidase; induced by antimycin A, oxidants; growth; Hap43, chlamydospore formation repressed)	orf19.4773	-2.3
Ca21chr1-2155152	chr1	2155152	AA	AA	91	A—	80/20	YES	79 bp prior orf19.4849 (uncharacterized)	orf19.4849
Ca21chr1-2174884	chr1	2174884	GG	GG	93	GA	79/21	YES	76 bp prior orf19.4862 (uncharacterized, putative integral membrane protein)	orf19.4862
Ca21chr1-2255381	chr1	2255381	GG	GG	91	GA	76/24	ND	3‘ UTR of orf19.4892 (TPK1; cAMP-dependent protein kinase catalytic subunit)	orf19.4892
Ca21chr1-2502756	chr1	2502756	GG	GG	91	GC	78/22	YES	759 bp prior orf19.663 (GIN4; Autophosphorylated kinase)	orf19.663
Ca21chr1-2666988	chr1	2666988	CC	CC	95	CT	76/24	YES	69 bp prior orf19.5242 (CDC6; uncharacterized, putative ATP-binding protein with a predicted role in DNA replication)	orf19.5242
Ca21chr1-2680545	chr1	2680545	CC	CC	91	CA	78/22	YES	3‘ UTR of orf19.5234 (RBD1; Rhomboid-like protein; similar to putative intramembrane serine proteases)	orf19.5234
Ca21chr1-2729269	chr1	2729269	TT	TT	92	TA	72/28	YES	250 bp prior orf19.3765 (RAX2, Plasma membrane protein involved in establishment of bud sites and linear direction of hyphal growth)	orf19.3765
Ca21chr1-2743219	chr1	2743219	AA	AA	95	A—	78/22	YES	61 bp prior orf19.3760 (DLH1; Functional homolog of S. cerevisiae Dmc1)	orf19.3760
Ca21chr1-2805429	chr1	2805429	AA	AA	91	AT	67/33	YES	92 bp prior orf19.4918 (uncharacterized, domains with predicted DNA binding activity)	orf19.4918
							#N/A		236 bp prior orf19.4919 (dubious, domains with predicted DNA binding activity)	orf19.4919
Ca21chr1-2805431	chr1	2805431	AA	AA	91	AT	70/30	YES	94 bp prior orf19.4918 (uncharacterized, domains with predicted DNA binding activity)	orf19.4918
							#N/A		234 bp prior orf19.4919 (dubious, domains with predicted DNA binding activity)	orf19.4919
Ca21chr1-2805432	chr1	2805432	TT	TT	93	TA	73/27	ND	95 bp prior orf19.4918 (uncharacterized, domains with predicted DNA binding activity)	orf19.4918
							#N/A		233 bp prior orf19.4919 (dubious, domains with predicted DNA binding activity)	orf19.4919
Ca21chr1-2846531	chr1	2846531	GG	GG	95	GA	77/23	YES	1494 bp prior orf29.4933 (FAD3; Omega-3 fatty acid desaturase)	orf19.4933		0.87
Ca21chr1-2846535	chr1	2846535	AA	A—	54/37	AG	46/29	YES	1498 bp prior orf29.4933 (FAD3; Omega-3 fatty acid desaturase)	orf19.4933		0.87
Ca21chr1-2892740	chr1	2892740	AA	AG	46/28	A—	46/32	YES	706 bp prior orf19.4952.1 (uncharacterized)	orf19.4952.1		-0.58
Ca21chr1-2911046	chr1	2911046	AA	AT	56/25	AC	53/27	YES	686 bp prior orf19.4961 (STP2; Amino-acid-regulated transcription factor)	orf19.4961
Ca21chr2-68559	chr2	68559	CC	CC	100	CG	51/49	ND	546 bp prior orf19.2082 (SAP30 Aspartic-type endopeptidase)	orf19.2082
							#N/A		422 bp prior orf19.2084 (CDH1; involved in regulation of mitosis)	orf19.2084
Ca21chr2-343949	chr2	343949	CC	CC	91	CA	73/27	YES	318 bp prior orf19.1495 (uncharacterized; Putative transcription factor with zinc finger DNA-binding motif)	orf19.1495
Ca21chr2-343953	chr2	343953	CC	CC	91	CT	65/35	YES	322 bp prior orf19.1495 (uncharacterized; Putative transcription factor with zinc finger DNA-binding motif)	orf19.1495
Ca21chr2-443174	chr2	443174	GG	GA	44/29	G—	50/28	YES	3‘ UTR of orf19.1541 (uncharacterized; Protein with a globin-like domain)	orf19.1541
Ca21chr2-476103	chr2	476103	AA	AA	92	A—	78/22	YES	551 bp prior orf19.1563 (ECM3; uncharacterized)	orf19.1563	0.52	0.69
Ca21chr2-785835	chr2	785835	AA	AA	90	A—	75/25	ND	150 bp prior orf19.849 (uncharacterized, Ortholog(s) have role in protein N-linked glycosylation)	orf19.849	1.63	2.52
Ca21chr2-785836	chr2	785836	AA	AA	90	A—	75/25	ND	149 bp prior orf19.849 (uncharacterized, Ortholog(s) have role in protein N-linked glycosylation)	orf19.849	1.63	2.52
Ca21chr2-785837	chr2	785837	AA	AA	90	A—	75/25	ND	148 bp prior orf19.849 (uncharacterized, Ortholog(s) have role in protein N-linked glycosylation)	orf19.849	1.63	2.52
Ca21chr2-785839	chr2	785839	CC	CC	90	C—	76/24	ND	146 bp prior orf19.849 (uncharacterized, Ortholog(s) have role in protein N-linked glycosylation)	orf19.849	1.63	2.52
Ca21chr2-897791	chr2	897791	AA	A—	60/24	AG	55/23	YES	105 bp prior orf19.792 (uncharacterized; Ortholog(s) have protein serine/threonine kinase activity)	orf19.792		1.29
Ca21chr2-1014780	chr2	1014780	AA	A—	67/21	AC	58/25	ND	213 bp prior orf19.4127 (uncharacterized; Ortholog(s) have actin filament binding activity)	orf19.4127	-0.46	-0.64
Ca21chr2-1024506	chr2	1024506	AA	AA	91	AG	78/22	ND	long terminal repeat region beta-2a	-
Ca21chr2-1033894	chr2	1033894	CC	CC	92	CT	79/21	YES	110 bp prior orf19.3527 (CYT1; Cytochrome c1)	orf19.3527
Ca21chr2-1332990	chr2	1332990	AA	AA	97	A—	74/26	YES	38 bp prior orf19.33 (uncharacterized)	orf19.33	-1.48	-2.13
Ca21chr2-1336409	chr2	1336409	CC	CC	91	CT	67/33	YES	544 bp prior orf19.34 (GIT1; Glycerophosphoinositol permease; involved in utilization of glycerophosphoinositol as a phosphate source)	orf19.34
Ca21chr2-1369971	chr2	1369971	AA	AA	91	AG	74/26	YES	1785 bp prior orf19.3152 (AMO2; Protein similar to A. niger predicted peroxisomal copper amino oxidase)	orf19.3152		0.67
Ca21chr2-1412360	chr2	1412360	CC	CC	98	CT	80/20	YES	3‘ UTR of orf19.2238 (LTE1; uncharacterized; similar to GDP/GTP exchange factors)	orf19.2238
Ca21chr2-1412363	chr2	1412363	TT	TT	94	TC	76/24	YES	3‘ UTR of orf19.2238 (LTE1; uncharacterized; similar to GDP/GTP exchange factors)	orf19.2238
Ca21chr2-1471589	chr2	1471589	GG	GG	91	GA	70/30	YES	1015 bp prior orf19.2277 (TPK2; cAMP-dependent protein kinase catalytic subunit)	orf19.2277
									782 bp prior orf19.2278 (uncharacterized; Putative 20S proteasome assembly protein)	orf19.2278
Ca21chr2-1683560	chr2	1683560	TT	TT	97	TC	74/23	ND	73 bp prior orf19.1349 (uncharacterized; Ortholog of C. dubliniensis CD36 : Cd36_22470, C. tropicalis MYA-3404 : CTRG_01829)	orf19.1349	2.38	2.41
Ca21chr2-1683569	chr2	1683569	CC	CC	90	CT	72/28	YES	84 bp prior orf19.1349 (uncharacterized; Ortholog of C. dubliniensis CD36 : Cd36_22470, C. tropicalis MYA-3404 : CTRG_01829)	orf19.1349	2.38	2.41
Ca21chr2-1751752	chr2	1751752	AA	AA	95	AG	71/29	YES	259 bp prior orf19.3616 (ERG9; Putative farnesyl-diphosphate farnesyl transferase)	orf19.3616
Ca21chr2-1770629	chr2	1770629	CC	CC	92	CT	80/20	YES	264 bp prior orf19.3606 (uncharacterized, Ortholog of S. cerevisiae Sna4 vacuolar outer membrane protein)	orf19.3606
					#N/A		#N/A		477 bp prior orf19.3605 (PEX17; uncharacterized, putative peroxin)	orf19.3605
Ca21chr2-1772091	chr2	1772091	GG	GG	94	GA	77/23	YES	181 bp prior orf19.3604 (uncharacterized)	orf19.3604
Ca21chr2-1858718	chr2	1858718	GG	GT	58/23	G—	62/24	YES	1925 bp prior orf19.4066 (uncharacterized, Putative glycerol-3-phosphate acyltransferase)	orf19.4066	1.14	1.45
Ca21chr2-2083693	chr2	2083693	GG	GG	90	GA	80/20	YES	3‘ UTR of orf19.1767 (uncharacterized, Ortholog(s) have protein complex scaffold, ubiquitin-specific protease activity)	orf19.1767
					#N/A		#N/A		797 bp prio orf19.1766 (uncharacterized, secreted protein)	orf19.1766
Ca21chr2-2100999	chr2	2100999	TT	TT	93	TC	72/28	YES	413 bp prio orf19.1759 (PHO23; Ortholog(s) have methylated histone residue binding activity)	orf19.1759
Ca21chr2-2101002	chr2	2101002	AA	AA	93	AG	75/25	YES	416 bp prio orf19.1759 (PHO23; Ortholog(s) have methylated histone residue binding activity)	orf19.1759
Ca21chr2-2101007	chr2	2101007	CC	CC	91	CT	79/21	ND	421 bp prio orf19.1759 (PHO23; Ortholog(s) have methylated histone residue binding activity)	orf19.1759
Ca21chr3-99212	chr3	99212	AA	AA	94	A—	79/21	YES	125 bp prior orf19.5395 (uncharacterized, Ortholog(s) have role in early endosome to late endosome transport)	orf19.5395
Ca21chr3-362718	chr3	362718	AA	AG	55/27	AT	54/26	YES	3‘ UTR of orf19.1676 (uncharacterized, Predicted potassium ion transporter)	orf19.1676
Ca21chr3-367102	chr3	367102	TT	TT	95	TC	74/26	YES	284 bp prior orf19.1674 (CDC53; scaffold subunit of the SCF ubiquitin-ligase complexes)	orf19.1674
Ca21chr3-472340	chr3	472340	TT	TT	93	T—	76/24	YES	3‘ UTR of orf19.1626 (uncharacterized, Deoxyhypusine synthase)	orf19.1626
Ca21chr3-504280	chr3	504280	GG	GG	91	GA	80/20	YES	511 bp prior orf 19.1614 (MEP1; ammonium permease)	orf19.1614	1.48	1.05
Ca21chr3-689710	chr3	689710	TT	TT	91	T—	76/24	ND	3‘ UTR of orf19.323 (Putative haloacid dehalogenase)	orf19.323
Ca21chr3-752715	chr3	752715	AA	AA	100	AG	54/46	ND	125 bp prior orf19.352 (uncharacterized)	orf19.352
Ca21chr3-1193835	chr3	1193835	AA	AA	91	A—	79/21	YES	Intron of orf19.6975 (YST1; Ribosome-associated protein)	orf19.6975
Ca21chr3-1288756	chr3	1288756	TT	TT	91	T—	78/22	ND	204 bp prior orf19.7356 (uncharacterized)	orf19.7356
Ca21chr4-12660	chr4	12660	GG	GG	93	GA	75/25	ND	30 bp prior orf19.376 (uncharacterized)	orf19.376	1.25	1.6
									132 bp prior orf19.377 (PHR3; Putative beta-1,3-glucanosyltransferase)	orf19.377
Ca21chr4-164028	chr4	164028	GG	GG	91	G—	77/23	YES	3‘ UTR of orf19.4704 (ARO1; Putative pentafunctional arom enzyme)	orf19.4704
Ca21chr4-164029	chr4	164029	CC	CC	91	C—	76/24	ND	3‘ UTR of orf19.4704 (ARO1; Putative pentafunctional arom enzyme)	orf19.4704
Ca21chr4-511037	chr4	511037	CC	CC	94	C—	74/26	YES	1493 bp prior orf19.2751 (uncharacterized, Predicted membrane transporter)	orf19.2751
Ca21chr4-520351	chr4	520351	AA	AA	90	AG	76/24	YES	3‘ UTR of orf19.2748 (ARG83; GAL4-like Zn(II)2Cys6 transcription factor)	orf19.2748		0.63
Ca21chr4-520528	chr4	520528	AA	AA	94	AG	78/22	ND	3‘ UTR of orf19.2748 (ARG83; GAL4-like Zn(II)2Cys6 transcription factor)	orf19.2748		0.63
Ca21chr4-702772	chr4	702772	RR	AA	94	AG	80/20	YES	3‘ UTR of orf19.3362 (uncharacterized, Has domain(s) with predicted flavin adenine dinucleotide binding)	orf19.3362	0.81
Ca21chr4-708067	chr4	708067	TT	TT	94	TC	79/21	ND	111 bp prior orf19.3364 (uncharacterized)	orf19.3364
Ca21chr4-907430	chr4	907430	TT	TT	91	TA	74/26	YES	307 bp prior orf19.1426 (uncharacterized, Ortholog of S. cerevisiae Skg6)	orf19.1426
Ca21chr4-1020706	chr4	1020706	AA	AA	94	AG	76/24	ND	111 bp prior orf19.3803 (MNN22; α-1,2-mannosyltransferase)	orf19.3803
Ca21chr4-1030799	chr4	1030799	AA	AA	92	AG	80/20	YES	2545 bp prior orf19.3799 (uncharacterized, Ortholog(s) have role in endoplasmic reticulum tubular network maintenance)	orf19.3799
Ca21chr4-1045078	chr4	1045078	TT	TT	90	T—	80/20	YES	307 bp prior orf19.3794 (CSR1; Transcription factor; role in zinc homeostasis)	orf19.3794	0.88	1.06
Ca21chr4-1178003	chr4	1178003	AA	AA	94	AT	72/28	YES	434 bp prior orf19.1797 (uncharacterized, D-arabinose 5-phosphate isomerase)	orf19.1797	0.82	0.96
Ca21chr4-1178006	chr4	1178006	TT	TT	97	TA	80/20	YES	437 bp prior orf19.1797 (uncharacterized, D-arabinose 5-phosphate isomerase)	orf19.1797	0.82	0.96
Ca21chr4-1262666	chr4	1262666	AA	AA	91	AT	69/31	YES	21 bp prior chi-4a (long terminal repeat)	-
Ca21chr4-1395930	chr4	1395930	CC	CC	91	CT	65/35	ND	501 bp prior orf19.2910 (PGA43; uncharacterized)	orf19.2910
					#N/A		#N/A		248 bp prior orf19.2911 (SEC3; Predicted subunit of the exocyst complex; required for hyphal growth)	orf19.2911
Ca21chr5-63512	chr5	63512	TT	TT	91	T—	80/20	YES	155 bp prior orf19.955 (uncharacterized)	orf19.955	-0.4
					#N/A		#N/A		195 bp prior orf19.956 (uncharacterized, Ortholog(s) have role in fermentation)	orf19.956
Ca21chr5-196659	chr5	196659	TT	TT	91	TA	79/21	ND	38 bp prior orf19.586 (ERV46; Putative ER-derived vesicle protein)	orf19.586
									65 bp prior orf19.587 (uncharacterized; Ortholog(s) have transcription export complex localization)	orf19.587	-0.54	-0.54
Ca21chr5-233354	chr5	233354	AA	AA	95	A—	73/27	ND	20 bp prior nTAR (NOVEL-Ca21chr5-009*)	Chr5-009
Ca21chr5-233355	chr5	233355	AA	AA	95	A—	73/27	ND	21 bp prior nTAR nTAR (NOVEL-Ca21chr5-009*)	Chr5-009
Ca21chr5-233356	chr5	233356	AA	AA	94	A—	75/25	ND	25 bp prior nTAR nTAR (NOVEL-Ca21chr5-009*)	Chr5-009
Ca21chr5-599172	chr5	599172	GG	GG	91	GA	80/20	YES	540 bp prior nTAR (NOVEL-Ca21chr5-024*)	Chr5-024
					#N/A		#N/A		1012 bp prior orf19.4282 (IFH1; Transcription factor)	orf19.4282
Ca21chr5-951311	chr5	951311	TT	TT	95	TG	75/25	ND	3‘ UTR of orf19.3914 (uncharacterized, Has domain(s) with predicted translation initiation factor activity)	orf19.3914
Ca21chr5-951563	chr5	951563	TT	TT	93	TA	71/29	YES	3‘ UTR of orf19.3914 (uncharacterized, Has domain(s) with predicted translation initiation factor activity)	orf19.3914
Ca21chr5-1056308	chr5	1056308	AA	AG	52/26	A—	43/31	YES	3‘ UTR of orf19.3969 (SFL2; Transcription factor)	orf19.3969	0.87	1.05
Ca21chr6-119298	chr6	119298	GG	GG	93	GA	79/21	YES	11 bp prior orf19.4192.1 (uncharacterized)	orf19.4192.1
Ca21chr6-133936	chr6	133936	TT	TT	90	T—	74/26	YES	378 bp prior orf19.3649 (uncharacterized, Ortholog(s) have adenyl-nucleotide exchange factor activity)	orf19.3649
Ca21chr6-182497	chr6	182497	TT	TT	97	T—	79/21	YES	248 bp prior orf19.93 (Putative mitochondrial intermembrane space protein)	orf19.93
Ca21chr6-209258	chr6	209258	CC	CC	91	CG	80/20	YES	1503 bp prior orf19.111 (CAN2; Basic amino acid permease)	orf19.111	4.27	3.77
Ca21chr6-219634	chr6	219634	GG	GG	97	GT	79/21	ND	3‘ UTR of orf19.118 (FAD2; Delta-12 fatty acid desaturase)	orf19.118	0.6	0.79
Ca21chr6-634390	chr6	634390	AA	AA	96	AT	80/20	YES	946 bp prior orf19.5585 (SAP5; Secreted aspartyl proteinase)	orf19.5585		1.53
Ca21chr6-673422	chr6	673422	TT	TT	91	TA	65/35	YES	112 bp prior orf19.5606 (Dubios; Ortholog of Candida albicans WO-1 : CAWG_05051 )	orf19.5606
Ca21chr6-797967	chr6	797967	TT	TT	94	TC	67/33	ND	56 bp prior orf19.5742 (ALS9; ALS family cell-surface glycoprotein)	orf19.5742
Ca21chr6-797971	chr6	797971	GG	GG	95	GT	67/33	ND	52 bp prior orf19.5742 (ALS9; ALS family cell-surface glycoprotein)	orf19.5742
Ca21chr6-797974	chr6	797974	AA	AA	97	AT	69/31	ND	49 bp prior orf19.5742 (ALS9; ALS family cell-surface glycoprotein)	orf19.5742
Ca21chr6-946601	chr6	946601	GG	GG	91	GT	77/23	ND	62 bp prior orf19.1085 (uncharacterized, Ortholog(s) have ubiquitin-protein ligase activity)	orf19.1085
Ca21chr7-170143	chr7	170143	CC	CC	99	C—	64/36	YES	77 bp prior nTAR (NOVEL-Ca21chr7-006*)	Chr7-006		2.22
Ca21chr7-170144	chr7	170144	AA	AA	99	A—	64/36	YES	78 bp prior nTAR (NOVEL-Ca21chr7-006*)	Chr7-006		2.22
Ca21chr7-234265	chr7	234265	GG	GG	92	GA	80/20	YES	RB2-7a (part of the MRS on chr.7)	-
Ca21chr7-238301	chr7	238301	AA	AA	93	AC	77/23	ND	MRS-7a	-
Ca21chr7-453176	chr7	453176	CC	CC	90	CT	78/22	YES	2266 bp prior orf19.6514 (CUP9; Transcription factor)	orf19.6514		1.14
Ca21chr7-491370	chr7	491370	TT	C—	27/49	T—	61/37	YES	903 bp prior orf19.6487 (uncharacterized)	orf19.6487
Ca21chr7-544384	chr7	544384	GG	GG	90	GC	76/24	ND	708 bp prior orf19.6457 (uncharacterized)	orf19.6457
Ca21chr7-578308	chr7	578308	CC	CC	91	CG	72/28	ND	HOK7-b (MRS7-b)	-
Ca21chr7-606254	chr7	606254	AA	AA	91	A—	79/21	YES	3‘ UTR of orf19.5180 (PRX1; Thioredoxin peroxidase)	orf19.5180	-1.2	-2.17
Ca21chr7-633183	chr7	633183	TT	TT	92	T—	79/21	ND	264 bp prior orf19.5169 (uncharacterized)	orf19.5169	-1.89
Ca21chr7-633184	chr7	633184	TT	TT	93	T—	79/21	ND	263 bp prior orf19.5169 (uncharacterized)	orf19.5169	-1.89
Ca21chr7-669439	chr7	669439	AA	AA	90	A—	76/24	ND	161 bp prior orf19.5147 (LMO1; Protein involved together with Dck1p and Rac1p in invasive filamentous growth)	orf19.5147		1.04
Ca21chr7-725522	chr7	725522	CC	CC	91	CT	76/24	YES	4098 bp prior orf19.5124 (RBR3; Cell wall adhesin-like protein)	orf19.5124
Ca21chr7-752894	chr7	752894	TT	TT	91	T—	69/31	ND	1625 bp prior orf19.1334 (uncharacterized)	orf19.1334
Ca21chr7-752896	chr7	752896	TT	TT	90	T—	68/32	ND	1626 bp prior orf19.1334 (uncharacterized)	orf19.1334
Ca21chr7-752897	chr7	752897	TT	TT	90	T—	68/32	YES	1628 bp prior orf19.1334 (uncharacterized)	orf19.1334
Ca21chr7-756009	chr7	756009	CC	CC	90	CT	74/26	YES	Koppa7-a (long temrinal repeat)	-
Ca21chrR-306411	chrR	306411	GG	GG	98	GA	76/24	YES	58 bp prior orf19.3226 (uncharacterized, Ortholog(s) have role in intracellular sterol transport)	orf19.3226	0.82	0.99
Ca21chrR-549447	chrR	549447	TT	TT	93	TC	78/22	YES	1462 bp prior orf19.176 (OPT4; Oligopeptide transporter; detected at germ tube plasma membrane)	orf19.176
Ca21chrR-584992	chrR	584992	AA	AA	92	A—	66/34	YES	14 bp prior orf19.2821 (uncharacterized)	orf19.2821
Ca21chrR-595220	chrR	595220	GG	GG	91	GC	79/21	YES	5073 bp prior orf19.2823 (RFG1; HMG domain transcriptional repressor of filamentous growth and hyphal genes)	orf19.2823
Ca21chrR-595227	chrR	595227	TT	TT	91	TA	79/21	ND	5066 bp prior orf19.2823 (RFG1; HMG domain transcriptional repressor of filamentous growth and hyphal genes)	orf19.2823
Ca21chrR-629868	chrR	629868	AA	AA	91	AG	70/30	ND	3‘ UTR of orf19.2833 (PRX1; Thioredoxin peroxidase)	orf19.2833
Ca21chrR-629873	chrR	629873	GG	GG	94	GA	73/27	ND	3‘ UTR of orf19.2833 (PRX1; Thioredoxin peroxidase)	orf19.2833
Ca21chrR-663322	chrR	663322	CC	CC	91	CA	76/24	ND	1357 bp prior orf19.2381 (uncharacterized; Predicted regulatory subunit of the Atg1 signaling complex)	orf19.2381	-0.88	-0.76
Ca21chrR-756640	chrR	756640	AA	AA	98	AC	80/20	YES	102 bp prior orf19.2381 (uncharacterized)	orf19.2381	-0.88	-0.76
Ca21chrR-954809	chrR	954809	CC	C—	57/22	CT	57/27	YES	50 bp prior orf19.515 (uncharacterized; Has domain(s) with predicted nucleic acid binding)	orf19.515
Ca21chrR-1020852	chrR	1020852	TT	TT	91	TA	68/33	YES	81 bp prior orf19.1735 (Ortholog(s) have U2-type spliceosomal complex localization)	orf19.1735
Ca21chrR-1258731	chrR	1258731	AA	AA	97	AC	78/22	YES	571 bp prior orf19.454 (SFL1; TF involved in neg. regulation of flocculatation and filamentous growth)	orf19.454
Ca21chrR-1285158	chrR	1285158	AA	AA	92	A—	73/27	YES	113 bp prior orf19.3852 (uncharacterized, has domain(s) with predicted carbohydrate binding, catalytic activity)	orf19.3852	0.77	0.98
Ca21chrR-1287825	chrR	1287825	AA	AA	90	AG	79/21	ND	2780 bp prior orf19.3852 (uncharacterized, has domain(s) with predicted carbohydrate binding, catalytic activity)	orf19.3852	0.77	0.98
					#N/A		#N/A		2974 bp prior orf19.3854 (uncharacterized, Ortholog of S. cerevisiae Sat4)	orf19.3854
Ca21chrR-1428814	chrR	1428814	CC	CC	92	CT	75/25	YES	662 bp prior orf19.700 (SEO1; Protein with similarity to permeases)	orf19.700	2.37576	2.13333
Ca21chrR-1493238	chrR	1493238	AA	AA	92	A—	77/23	YES	88 bp prior orf19.2367 (uncharacterized)	orf19.2367
					#N/A		#N/A		95 bp prior orf19.2368 (uncharacterized, Predicted component of U5 snRNP)	orf19.2368
Ca21chrR-1699981	chrR	1699981	CC	CC	91	C—	80/20	ND	69 bp prior orf19.3711 (uncharacterized, Protein with monooxygenase domains)	orf19.3711
Ca21chrR-1699982	chrR	1699982	AA	AA	91	A—	80/20	ND	68 bp prior orf19.3711 (uncharacterized, Protein with monooxygenase domains)	orf19.3711
Ca21chrR-1710885	chrR	1710885	TT	AT	60/21	TG	63/28	YES	1228 bp prior orf19.3715 (ASF1; uncharacterized, similar to S. cerevisiae Asf1p, a chromatin assembly complex component)	orf19.3715		-0.49
Ca21chrR-1743432	chrR	1743432	AA	AA	91	AG	78/22	ND	CENR (centromere region)	-
Ca21chrR-1993829	chrR	1993829	TT	TT	94	T—	76/24	YES	1516 bp prior orf19.7336 (Uncharacterized, Predicted membrane transporter; member of the drug:proton antiporter)	orf19.7336
Ca21chrR-1993476	chrR	1993476	TT	TT	90	T—	77/23	YES	1163 bp prior orf19.7336 (Uncharacterized, Predicted membrane transporter; member of the drug:proton antiporter)	orf19.7336
a	chromosome
b	SNP position on the chromosome
c	reference sequence (C. albicans SC5314 assembly 21)
d	genomic sequence of the cph1Δ/efg1Δ strain; — deletion
e	frequency in % of each nucleotide
f	genomic sequence of the Evo strain; — deletion
g	SNP observed in the genome of other clinical isolates (Diogo et al., unpublished)
h	log2 fold change in expression level after filament-induction , highlighted if genes are more than two fold differentially expressed
*	novel transcripts previously indentified by Bruno et al.

## Sheet: DS4
SNP name	Chra	Posb	Refc	cph1Δ/efg1Δc	Freqe	Evof	Freqe	Other isolatesg	Description	Orf	cph1Δ/efg1Δh	Evoh
Ca21chr1-473820	chr1	473820	CC	CC	100	CA	79/21	YES	nTAR (NOVEL-Ca21chr1-023*)	Chr1-023
Ca21chr1-1728314	chr1	1728314	TT	TT	100	TG	78/22	YES	nTAR (NOVEL-Ca21chr1-073*)	Chr1-073	-0.74	-1.05107
Ca21chr1-1728315	chr1	1728315	GG	GG	100	GA	78/22	YES	nTAR (NOVEL-Ca21chr1-073*)	Chr1-073	-0.74	-1.05107
Ca21chr1-1996309	chr1	1996309	GG	GG	100	GA	76/24	YES	239 bp prior nTAR (NOVEL-Ca21chr1-087*)	Chr1-087
Ca21chr4-522351	chr4	522351	AA	AA	100	A—	77/23	YES	nTAR (NOVEL-Ca21chr4-029*)	Chr4-029
Ca21chr4-770301	chr4	770301	AA	AA	100	AG	73/27	YES	nTAR (NOVEL-Ca21chr4-037*)	Chr4-037
Ca21chr6-312519	chr6	312519	CC	C—	36/33	CT	49/34	YES	nTAR (NOVEL-Ca21chr6-016*)	Chr6-016		-1.17
Ca21chr6-706456	chr6	706456	TT	TT	100	TC	74/26	YES	nTAR (NOVEL-Ca21chr6-026*)	Chr6-026
Ca21chr6-706457	chr6	706457	GG	GG	100	GA	74/26	YES	nTAR (NOVEL-Ca21chr6-026*)	Chr6-026
a	chromosome
b	SNP position on the chromosome
c	reference sequence (C. albicans SC5314 assembly 21)
d	genomic sequence of the cph1Δ/efg1Δ strain; — deletion
e	frequency in % of each nucleotide
f	genomic sequence of the Evo strain; — deletion
g	SNP observed in the genome of other clinical isolates (Diogo et al., unpublished)
h	log2 fold change in expression level after filament-induction (not necessarily statistically significant), highlighted if genes are more than two fold differentially expressed
*	novel transcripts previously indentified by Bruno et al.

## Sheet: DS 5
SNP name	Chra	Posb	Refc	cph1Δ/efg1Δ							Evo							Change	Orf	Name	Description
				"A"	"C"	"G"	"T"	reads	Sequence	Freqd	"A"	"C"	"G"	"T"	reads	Sequence	Freqd
Nonsynonymous mutations in Evo
Ca21chr2-894208	chr2	894208	GG	1	0	139	0	140	GG	99/1	85	0	91	0	176	GA	52/48	Arg|Gln	orf19.794	SSN3	Putative cyclin-dependent protein kinase; mutants are sensitive to growth on H2O2 medium
Ca21chr2-1439333	chr2	1439333	TT	0	14	0	60	74	TC	81/19	0	34	0	46	80	TC	48/42	Gln|Arg	orf19.2258		Ortholog of C. dubliniensis CD36 : Cd36_21310, C. parapsilosis CDC317 : CPAR2_406650, Candida tenuis NRRL Y-1498 : CANTEDRAFT_130046 and Debaryomyces hansenii CBS767 : DEHA2F24134g
Ca21chr2-2025078	chr2	2025078	AA	61	0	68	0	129	AG	47/53	0	1	105	0	106	GG	1/99	Ser|Gly	orf19.1362	SMM1	Putative dihydrouridine synthase; Hap43p-induced gene; transcription is upregulated in both intermediate and mature biofilms
Ca21chr4-832889	chr4	832889	GG	3	0	21	0	24	GG	87/13	11	0	14	0	25	GA	56/44	Ser|Asn	orf19.1596	FGR28	Protein lacking an ortholog in S. cerevisiae; transposon mutation affects filamentous growth; possibly an essential gene, disruptants not obtained by UAU1 method
Ca21chr5-329615	chr5	329615	GG	8	0	32	0	40	GA	80/20	29	2	33	0	64	GA	58/42	Pro|Leu	orf19.4142		Putative transporter; decreased transcription is observed upon fluphenazine treatment
Ca21chr5-402585	chr5	402585	GG	12	0	5	0	17	GA	29/71	21	0	1	0	22	AA	5/95	Ser|Phe	orf19.3196		Ortholog of Candida albicans WO-1 : CAWG_04564
Ca21chr6-229714	chr6	229714	CC	0	26	0	4	30	CT	87/13	0	31	0	16	47	CT	66/34	Val|Ile	orf19.125	EBP1	NADPH oxidoreductase; interacts with phenolic substrates (17beta-estradiol); possible role in estrogen response; induced by oxidative, weak acid stress, NO, benomyl, GlcNAc; Cap1, Mnl1 induced; Hap43-repressed; rat catheter biofilm induced
Ca21chr6-901510	chr6	901510	GG	0	0	36	6	42	GG	86/14	0	0	115	158	273	GT	42/58	Pro|Gln	orf19.4555	ALS4	ALS family protein; role in adhesion and wild-type germ tube induction; growth and temperature regulated; expressed during infection of human buccal epithelial cells; down-regulated upon vaginal contact; putative GPI-anchored
Ca21chr6-903130	chr6	903130	GG	0	0	23	2	25	GG	92/8	0	0	49	43	92	GT	53/47	Pro|Gln
Ca21chr6-903562	chr6	903562	GG	0	0	35	2	37	GG	95/5	0	0	77	91	168	GT	46/54	Pro|Gln
Ca21chr6-973549	chr6	973549	AA	20	0	0	1	21	AA	95/5	29	0	0	18	47	AG	62/38	Tyr|Phe	orf19.1097	ALS2	ALS family protein; role in adhesion, biofilm formation, germ tube induction; expressed at infection of human buccal epithelial cells; putative GPI-anchor; induced by ketoconazole, low iron and at cell wall regeneration; regulated by Sfu1p
Ca21chr6-973621	chr6	973621	CC	1	22	0	0	23	CC	96/4	23	34	0	0	57	CA	60/40	Pro|Gln
Ca21chr7-494057	chr7	494057	AA	34	0	1	0	35	AG	97/3	32	0	14	0	46	AG	70/30	Lys|Glu	orf19.6486	LDG3	Putative LDG family protein; F-12/CO2 early biofilm induced
Synonymous mutations in Evo
Ca21chr1-843523	chr1	843523	TT	0	3	0	21	24	TT	88/12	0	13	0	30	43	TC	70/30	no change	orf19.4476		Predicted ORF in Assemblies 19, 20 and 21; transcript induced by ketoconazole
Ca21chr1-1347496	chr1	1347496	TT	15	0	0	116	131	TT	89/11	67	0	1	103	171	TA	60/40	no change	orf19.6277		Has domain(s) with predicted phosphatidylinositol binding activity and role in cell communication
Ca21chr1-2328243	chr1	2328243	TT	0	3	0	32	35	TC	91/9	0	12	0	34	46	TC	74/26	no change	orf19.996		Protein with a predicted leucine-rich repeat domain; possibly an essential gene, disruptants not obtained by UAU1 method
Ca21chr1-2328246	chr1	2328246	CC	4	37	0	0	41	CA	90/10	13	33	0	0	46	CA	72/28	no change
Ca21chr2-98073	chr2	98073	CC	5	8402	2	1	8410	CC	100	4204	4925	1	1	9131	CA	54/46	no change	orf19.2066.1	ATP18	F1F0 ATP synthase complex subunit; gene has intron
Ca21chr2-167722	chr2	167722	CC	0	233	0	38	271	CT	86/14	0	265	0	151	416	CT	64/36	no change	orf19.2021	HGT8	High-affinity glucose transporter of the major facilitator superfamily; 20 members in the C. albicans glucose transporter family; 12 probable membrane-spanning segments; gene has intron; expressed in rich medium; flow model biofilm induced
Ca21chr4-832887	chr4	832887	CC	0	20	0	3	23	CT	87/13	0	14	0	11	25	CT	56/44	no change	orf19.1596	FGR28	Protein lacking an ortholog in S. cerevisiae; transposon mutation affects filamentous growth; possibly an essential gene, disruptants not obtained by UAU1 method
Ca21chr6-793229	chr6	793229	AA	92	0	10	0	102	AG	90/10	1510	1	641	0	2152	AG	70/30	no change	orf19.5741	ALS1	Cell-surface adhesin; adhesion, virulence, immunoprotective roles; band at hyphal base; Rfg1, Ssk1, Spider biofilm induced; flow model biofilm repressed; CAI-4 strain background effects; promoter bound Bcr1, Tec1, Efg1, Ndt80, and Brg1
Ca21chr6-901122	chr6	901122	AA	68	1	0	11	80	AA	85/15	106	0	1	163	270	AT	39/61	no change	orf19.4555	ALS4	ALS family protein; role in adhesion and wild-type germ tube induction; growth and temperature regulated; expressed during infection of human buccal epithelial cells; down-regulated upon vaginal contact; putative GPI-anchored
Ca21chr6-901125	chr6	901125	AA	71	0	0	9	80	AA	89/11	114	1	3	149	267	AT	43/57	no change
Ca21chr6-901347	chr6	901347	AA	39	0	2	1	42	AA	93/7	81	0	95	0	176	AG	46/54	no change
Ca21chr6-901455	chr6	901455	AA	43	0	7	0	50	AA	86/14	90	0	112	0	202	AG	45/55	no change
Ca21chr6-901518	chr6	901518	AA	34	0	0	4	38	AA	89/11	79	1	0	67	147	AT	54/46	no change
Ca21chr6-901680	chr6	901680	GG	1	0	42	0	43	GG	98/2	58	0	99	0	157	GA	63/37	no change
Ca21chr6-901722	chr6	901722	CC	2	51	0	0	53	CC	96/4	68	124	0	1	193	CA	64/36	no change
Ca21chr6-901932	chr6	901932	GG	5	0	29	0	34	GG	85/15	76	0	56	0	132	GA	42/58	no change
Ca21chr6-903081	chr6	903081	AA	25	0	2	0	27	AA	93/7	24	0	24	0	48	AG	50/50	no change
Ca21chr6-903129	chr6	903129	TT	2	0	0	23	25	TT	92/8	42	1	0	48	91	TA	53/47	no change
Ca21chr6-903291	chr6	903291	AA	33	0	3	0	36	AA	92/8	68	0	82	0	150	AG	45/55	no change
Ca21chr6-903303	chr6	903303	AA	32	0	0	1	33	AA	97/3	64	0	0	35	99	AT	65/35	no change
Ca21chr6-903549	chr6	903549	TT	0	0	1	30	31	TT	97/3	1	0	53	60	114	TG	53/47	no change
Ca21chr6-903561	chr6	903561	TT	2	0	0	37	39	TT	95/5	89	0	0	75	164	TA	46/54	no change
Ca21chr6-903597	chr6	903597	AA	19	0	3	0	22	AA	86/14	65	0	51	0	116	AG	56/44	no change
Ca21chr6-973547	chr6	973547	TT	0	1	0	20	21	TT	95/5	0	17	0	31	48	TC	65/35	no change	orf19.1097	ALS2	ALS family protein; role in adhesion, biofilm formation, germ tube induction; expressed at infection of human buccal epithelial cells; putative GPI-anchor; induced by ketoconazole, low iron and at cell wall regeneration; regulated by Sfu1p
Ca21chr6-973622	chr6	973622	AA	22	0	0	1	23	AA	96/4	35	0	0	23	58	AT	60/40	no change
Ca21chr6-977213	chr6	977213	TT	8	0	0	81	89	TT	91/9	196	0	1	195	392	TA	50/50	no change
a	chromosome
b	SNP position on the chromosome
c	reference sequence (C. albicans SC5314 assembly 21)
d	frequency in % of each nucleotide

## Sheet: DS 6
SNP name	Chra	Posb	Refc	cph1Δ/efg1Δ							Evo							Description	Expressione
				A	C	G	T	Reads	Sequence	Freqd	A	C	G	T	Reads	Sequence	Freqd		Orf	cph1Δ/efg1Δ	Evo
Ca21chr1-172353	chr1	172353	TT	12	0	0	8	20	TA	40/60	37	0	0	3	40	AA	7/93	3‘ UTR of orf19.6018 (LRO1; Acyltransferase that catalyzes diacylglycerol esterification of phospholipids)	orf19.6018
Ca21chr1-172358	chr1	172358	AA	8	0	0	12	20	AT	40/60	3	0	0	33	36	TT	8/92	3‘ UTR of orf19.6018 (LRO1; Acyltransferase that catalyzes diacylglycerol esterification of phospholipids)	orf19.6018
Ca21chr1-1681665	chr1	1681665	CC	0	43	0	1	44	CC	98/2	0	5	0	16	21	CT	24/76	MRS-1
Ca21chr1-2087380	chr1	2087380	TT	2	0	0	19	21	TA	90/10	9	0	0	23	31	TA	72/28	89 bp prior orf19.4809 (ERG12; Ortholog(s) have mevalonate kinase activity and role in ergosterol biosynthetic process)	orf19.4809
																		741 bp prior orf19.3013 (CDC12; Septin)	orf19.3013
Ca21chr1-2105615	chr1	2105615	CC	0	20	0	3	23	CT	87/13	0	26	0	13	39	CT	67/33	1475 bp prior orf19.4820 (Uncharacterized, Ortholog(s) have mitochondrion localization)	orf19.4820
Ca21chr1-2155162	chr1	2155162	TT	1	0	0	45	46	TA	98/2	11	0	0	32	43	TA	74/26	89 bp prior orf19.4849 (Uncharacterized, Protein required for localizing proteasomes to the nucleus)	orf19.4849
Ca21chr2-173067	chr2	173067	GG	0	1	21	0	22	GG	95/5	0	15	22	0	37	GC	59/41	3‘ UTR of orf19.2019 (Uncharacterized, Ortholog(s) have structural constituent of ribosome activity and mitochondrial large ribosomal subunit localization)	orf19.2019
																		88 bp prior orf19.2018.1 (Uncharacterized, Protein of unknown function)	orf19.2018.1	-0.83	-0.78
Ca21chr2-2040139	chr2	2040139	GG	7	0	57	0	64	GA	89/11	24	0	44	0	68	GA	65/35	835 bp prior orf19.1355 (Uncharacterized, Putative protein of unknown function)	orf19.1355
Ca21chr3-752713	chr3	752713	AA	32	0	0	0	32	AA	100	40	0	49	0	89	AG	45/55	3‘ UTR of orf19.351 (Uncharacterized)	orf19.351
																		125 bp prior orf19.352 (Uncharacterized)	orf19.352
Ca21chr4-92510	chr4	92510	CC	0	20	3	0	23	CG	87/13	0	24	11	0	35	CG	69/31	25 bp prior orf19.4189 (Has domain(s) with predicted hydrolase activity)	orf19.4189	6.92	5.95
Ca21chr4-314342	chr4	314342	AA	23	0	3	0	26	AG	88/12	15	0	9	0	24	AG	63/27	248 bp prio orf19.4633 (Ortholog(s) have carbonyl reductase (NADPH) activity)	orf19.4633
Ca21chr4-1015398	chr4	1015398	TT	2	0	0	18	20	TA	90/10	7	1	0	16	24	TA	67/29	3‘ UTR of orf19.3809 (BAS1; Putative Myb-like transcription factor)	orf19.3809	0.74	1.11
Ca21chr4-1194686	chr4	1194686	TT	7	0	0	64	71	TA	90/10	30	0	0	84	114	TA	74/26	MRS-4
Ca21chr4-1194762	chr4	1194762	CC	0	73	0	5	78	CT	94/6	0	53	0	20	73	CT	73/27	MRS-4
Ca21chr4-1194763	chr4	1194763	AA	76	3	0	0	79	AC	96/4	55	20	0	0	75	AG	73/27	MRS-4
Ca21chr5-212523	chr5	212523	TT	0	3	0	18	21	TC	86/14	0	20	0	32	52	TC	62/38	54 bp prior orf19.1975 (Uncharacterized, Ortholog(s) have role in mRNA splicing, via spliceosome and U4/U6 x U5 tri-snRNP complex)	orf19.1975
Ca21chr6-863017	chr6	863017	TT	0	5	0	65	70	TC	87/13	0	22	0	66	88	TC	75/25	MRS-6
Ca21chr6-874460	chr6	874460	TT	0	6	0	41	47	TT	87/13	0	12	0	23	35	TC	66/34	MRS-6
Ca21chr6-874956	chr6	874956	AA	145	0	12	0	157	AG	92/8	136	0	54	0	191	AG	71/28	MRS-6
Ca21chr7-455260	chr7	455260	GG	1	0	23	0	GA	GA	96/4	9	0	20	0	29	GA	69/31	3'UTR orf19.6512 (EXO70; Predicted subunit of the exocyst complex)	orf19.6512
Ca21chr7-731410	chr7	731410	CC	0	24	0	2	26	CT	92/8	0	21	0	9	30	CT	70/30	408 bp prior orf19.1344 (Unchracterized, Protein of unknown function)	orf19.1344	4.93	5.41
a	chromosome
b	SNP position on the chromosome
c	reference sequence (C. albicans SC5314 assembly 21)
d	frequency in % of each nucleotide
e	log2 fold change in expression level after filament-induction (p < 0.01), highlighted if genes are differentially expressed

## Sheet: DS 7
SNP name	Chra	Posb	Refc	cph1Δ/efg1Δ							Evo							Description*	Expression ΔΔ/Evoe
				"A"	"C"	"G"	"T"	Total reads	Sequence	Freqd	"A"	"C"	"G"	"T"	Total reads	Sequence	Freqd
Ca21chr6-155285	chr6	155285	TT	4	0	0	34	38	TA	89/11	12	0	0	27	39	TA	69/31	NOVEL-Ca21chr6-005
Ca21chr6-155978	chr6	155978	GG	0	5	28	0	33	GG	85/15	0	8	14	0	22	GC	64/36	NOVEL-Ca21chr6-006
Ca21chr6-155980	chr6	155980	TT	0	5	0	28	33	TT	85/15	0	8	0	14	22	TC	64/36	NOVEL-Ca21chr6-006
Ca21chr6-875169	chr6	875169	AA	106	11	0	1	118	AA	90/9/1	82	61	0	2	145	AC	57/42/1	NOVEL-Ca21chr6-039
Ca21chr6-875175	chr6	875175	TT	0	0	7	85	92	TT	92/8	0	1	52	69	122	TG	57/43	NOVEL-Ca21chr6-039
a	chromosome
b	SNP position on the chromosome
c	reference sequence (C. albicans SC5314 assembly 21)
d	frequency in % of each nucleotide
e	log2 fold change in expression level after filament-induction (p<0.01), highlighted if genes are differentially expressed
*	novel transcripts previously indentified by Bruno et al.
